# Supplementary material for: Human trafficking among Ethiopian returnees: its magnitude and risk factors
Source: BMC Public Health. 2019 Jan 22;19:104. doi: 10.1186/s12889-019-6395-z (PMC6343328; doi:10.1186/s12889-019-6395-z)
Supplement: Supplementary file 3 — English version of the questionnaire. It is a short questionnaire to interview returnees irrespective of their trafficking status and is a part of a long questionnaire that was also employed to interview about the traumatic experiences and mental health symptoms if the returnee is a trafficked person. (XLS 684 kb) [file 12889_2019_6395_MOESM3_ESM.xls]

## Sheet: Sheet1
The	Age of the respondent at the time of trafficking	Grouped age of the respondent at the time of trafficking	Sex of respondent	Religion of respondent	Marital status of respondent	Ethnicity of respondent	Education	Former place of residence as rural or urban	Region	The corridor you travelled in during trafficking	Are your parents are alive	Your own former occupation (if you were independent of your parents)	What was the major means of income for your parents?	Trafficking status (trafficked or non-trafficked)	Whether the person entered neighbouring countries being smuggling or legally	How many people are you so close to that you can count on them if you have great (Oslo-3-1)	How much interest and concern do people show in what you do (Oslo-3-2)?	How easy is it to get practical help from neighbors if you should need it (Oslo-3-3)?	The household size in your family (wealth 1)	Do all children ages 6 to 12 attend school (wealth-2)?	Excluding kitchen and toilets, how many rooms does the dwelling unit have (wealth-3)?	What is the main construction material of the walls of the dwelling unit (wealth-4)?	What type of toilet facility does the household use (wealth-5)?	What is the main source of cooking fuel (wealth-6)?	Does the household currently own any mattresses and/or beds (wealth-7)?	Does the household currently own any radio (wealth-8)?	Does the household currently own any watches (wealth-9)?	Does the household currently own any cattle, sheep, or goats (wealth-10)?	Does the household currently own any jewelry (gold/silver) (waelth-11)?	Were you interested by the glamour and anonymity of city life (pull-1)?	Were you hoping for future love, fame, success (pull-2)?	feel_responsible (pull-3)	asset_owning (pull-4)	Were there any promises made by others to attract you and leave home (pull-5)?	Was there any deception of job promises abroad (pull-6)?	promise_highposts (pull-7)	lobbied_togo (pull-8)	Did globalization influence you (pull-9)?	Was there a demand for labor in destination areas, particularly migrant labor (pull-10)?	Are you influenced by TV, radio, Internet to go abroad (pull-11)?	The opportunties that cab be obtained outweigh the bad conseqoences (push-1)	There were possibilities to go abroad legally if one wants (push-2)	It is possible that one can get a good job without exadurated risks (push-3)	Medias report only bad outcomes during traveling (push-4)	Medias report bad outcomes of HT only but not its possible good conseques (push-5)	Diaspora_rimitance (push-6)	It is possible to get wealth and asset by working in country (push-7)	It is only abroad that one can get sufficient wealth and asset (push-8)	As itisdifficult to get credit here for work, it is better to go abroad (push-9)
1	18	18-20	Male	Muslim	Never married	Oromo	3	Urban	Oromyia	Metemma Yohannes	2	2	2	1	1	1	1	3	1	1	0	0	0	0	0	0	0	0	0	1	1	1	1	1	0	0	0	0	0	0	4	5	2	4	5	4	1	2	4
2	22	21-24	Male	Muslim	Never married	Oromo	1	Rural	Oromyia	Metemma Yohannes	1	6	2	1	1	3	2	3	1	0	0	0	1	0	0	1	0	1	0	1	1	1	1	1	0	0	1	0	0	0	1	1	1	1	1	5	3	1	5
3	19	18-20	Female	Muslim	Never married	Oromo	2	Rural	Oromyia	Metemma Yohannes	1	2	2	1	1	3	2	4	0	0	1	1	1	0	0	0	0	1	0	1	0	0	1	1	0	0	1	0	0	0	1	1	1	1	1	3	5	1	5
4	20	18-20	Female	Muslim	Married	Oromo	2	Rural	Oromyia	Metemma Yohannes	1	1	2	1	1	3	2	3	1	1	1	1	1	0	1	0	0	1	0	1	1	1	1	1	1	0	1	0	1	0	1	1	1	1	1	5	1	1	5
5	21	21-24	Female	Muslim	Never married	Oromo	4	Urban	Oromyia	Metemma Yohannes	1	6	2	1	0	3	3	3	1	1	1	1	0	0	1	1	0	1	0	1	0	0	1	1	1	0	1	0	0	0	1	1	1	1	1	5	3	3	5
6	19	18-20	Male	Muslim	Never married	Oromo	2	Urban	Oromyia	Metemma Yohannes	1	7	5	1	1	3	2	3	0	1	1	1	1	0	1	1	1	1	0	0	1	1	1	0	1	0	1	1	0	0	5	4	4	2	4	4	2	4	2
7	25	25-29	Male	Orthodox	Never married	Amhara	4	Urban	Addis Ababa	Metemma Yohannes	2	4	5	1	1	2	4	4	0	1	1	1	1	1	1	1	1	0	0	0	1	0	1	1	1	1	1	1	0	1	4	4	2	2	4	3	3	2	3
8	20	18-20	Male	Muslim	Never married	Oromo	4	Rural	Oromyia	Metemma Yohannes	1	2	2	1	0	3	2	3	0	1	1	1	1	0	0	1	0	1	0	1	0	1	1	1	1	0	1	0	1	0	5	5	3	3	1	3	1	1	5
9	24	21-24	Male	Muslim	Never married	Others	4	Urban	Oromyia	Metemma Yohannes	2	4	2	1	1	3	4	4	1	1	1	1	1	1	1	1	1	1	0	1	0	1	1	1	0	0	1	0	0	0	1	1	1	1	1	5	3	3	5
10	23	21-24	Male	Muslim	Never married	Oromo	2	Urban	Oromyia	Metemma Yohannes	1	6	2	1	1	1	1	2	0	1	1	0	0	0	1	1	0	0	0	1	0	1	1	1	0	1	1	1	1	0	2	4	4	3	2	2	2	4	3
11	29	25-29	Female	Muslim	Married	Oromo	3	Urban	Oromyia	Metemma Yohannes	2	2	2	1	0	2	2	3	1	1	1	0	0	0	1	1	0	0	1	1	1	1	0	1	0	1	1	0	1	0	4	4	5	4	4	3	2	2	2
12	18	18-20	Male	Muslim	Married	Amhara	2	Urban	Amhara	Metemma Yohannes	1	2	2	1	1	3	1	2	1	1	1	0	0	0	0	0	0	0	1	1	1	1	1	1	0	1	1	0	1	0	2	4	2	3	2	2	2	4	1
13	33	30-50	Male	Muslim	Married	Oromo	4	Rural	Oromyia	Metemma Yohannes	1	1	2	1	1	1	2	3	1	1	1	0	0	0	1	1	0	1	0	1	1	1	0	0	1	0	1	1	1	0	4	4	4	4	3	2	2	4	2
14	30	30-50	Male	Muslim	Married	Oromo	2	Rural	Oromyia	Metemma Yohannes	2	7	2	1	0	1	1	2	1	1	1	1	0	0	1	1	1	1	0	1	1	0	1	0	0	1	1	0	0	0	3	4	3	4	3	3	2	4	2
15	26	25-29	Female	Muslim	Married	Oromo	1	Rural	Oromyia	Metemma Yohannes	1	1	2	1	1	2	3	3	1	1	1	1	0	0	1	1	0	1	1	1	1	0	1	1	0	1	1	0	0	0	4	4	2	2	2	2	2	4	2
16	18	18-20	Female	Muslim	Never married	Ethnics in SNNP	2	Urban	SNNP	Metemma Yohannes	1	2	2	1	1	1	3	4	1	1	1	0	0	0	1	1	1	1	0	1	0	0	1	0	0	1	1	0	0	1	5	4	4	2	3	3	2	4	2
17	16	14-17	Female	Orthodox	Never married	Amhara	4	Urban	Amhara	Metemma Yohannes	1	2	2	1	1	1	2	3	0	1	1	1	1	0	1	1	1	1	1	1	1	1	1	0	0	0	1	0	1	1	4	3	3	2	4	3	3	4	2
18	15	14-17	Female	Muslim	Married	Amhara	4	Rural	Amhara	Metemma Yohannes	1	2	2	1	0	2	2	2	1	1	1	0	0	0	0	1	1	1	1	0	0	1	0	1	1	0	1	1	0	1	4	4	3	2	4	2	3	3	3
19	15	14-17	Female	Others	Married	Ethnics in SNNP	2	Urban	SNNP	Metemma Yohannes	1	2	2	1	1	1	2	3	0	1	0	0	0	0	1	1	1	1	0	1	1	1	1	0	0	1	1	0	1	1	4	4	4	2	2	4	2	2	2
20	23	21-24	Male	Muslim	Never married	Ethnics in SNNP	4	Rural	SNNP	Metemma Yohannes	1	2	2	1	0	2	3	4	0	1	1	0	0	0	1	1	1	0	0	1	1	1	1	0	1	1	1	1	1	0	4	4	4	2	3	3	2	4	3
21	18	18-20	Female	Muslim	Never married	Amhara	5	Urban	Amhara	Metemma Yohannes	1	2	4	1	1	2	2	3	0	1	1	1	1	0	1	1	1	0	1	1	1	1	0	1	0	1	1	1	1	1	4	4	4	2	4	5	2	3	3
22	18	18-20	Female	Orthodox	Never married	Amhara	4	Rural	Amhara	Metemma Yohannes	1	2	2	1	1	2	3	2	0	0	1	0	0	0	1	1	1	0	0	1	1	1	1	0	0	0	1	1	1	0	4	4	4	3	4	2	2	3	3
23	18	18-20	Female	Orthodox	Never married	Amhara	4	Rural	Amhara	Metemma Yohannes	1	2	2	1	1	1	2	3	1	0	0	0	0	0	1	1	1	0	1	1	1	0	1	0	0	1	1	1	1	0	2	4	4	3	3	4	4	3	4
24	18	18-20	Female	Muslim	Never married	Oromo	4	Rural	Oromyia	Metemma Yohannes	3	2	2	1	1	2	1	3	1	1	1	0	0	0	1	1	1	1	0	1	1	1	1	1	0	1	0	1	1	1	2	2	4	4	4	2	4	2	4
25	21	21-24	Female	Muslim	Never married	Oromo	2	Rural	Oromyia	Metemma Yohannes	1	2	8	1	0	1	2	4	0	1	1	0	0	0	1	1	1	1	1	1	0	1	1	1	0	1	1	1	0	0	4	4	3	2	4	3	3	4	3
26	18	18-20	Female	Others	Never married	Ethnics in SNNP	2	Rural	SNNP	Metemma Yohannes	2	2	2	1	1	2	3	2	1	0	1	0	1	0	0	1	1	1	1	1	0	1	0	0	1	1	1	0	0	1	4	4	4	2	3	2	3	2	2
27	20	18-20	Female	Muslim	Never married	Amhara	2	Rural	Amhara	Metemma Yohannes	1	2	2	1	1	2	1	4	1	1	1	0	0	0	1	1	1	0	1	1	0	1	1	0	0	1	0	1	1	0	3	4	4	3	4	3	2	3	2
28	18	18-20	Female	Muslim	Never married	Amhara	5	Urban	Oromyia	Metemma Yohannes	2	2	4	1	1	1	2	5	0	1	1	0	0	0	0	1	1	1	1	1	1	1	1	1	0	0	0	1	1	1	4	4	3	2	3	3	3	4	2
29	18	18-20	Female	Muslim	Never married	Amhara	2	Rural	SNNP	Metemma Yohannes	1	2	2	1	1	2	3	3	1	1	1	0	0	0	1	1	1	1	1	1	1	1	1	0	0	1	1	0	1	1	4	4	4	3	3	4	2	3	2
30	17	14-17	Female	Muslim	Married	Oromo	4	Rural	Oromyia	Metemma Yohannes	1	2	2	1	0	1	2	4	1	1	1	0	0	0	0	1	1	1	0	1	0	1	0	0	1	1	1	1	0	1	4	4	4	2	3	5	2	4	2
31	16	14-17	Male	Muslim	Never married	Oromo	1	Rural	Oromyia	Metemma Yohannes	2	3	2	1	1	1	3	3	0	0	1	0	0	0	1	1	1	1	1	1	1	0	1	1	1	0	1	0	0	0	4	4	3	3	4	4	2	4	2
32	20	18-20	Female	Muslim	Never married	Oromo	2	Rural	Oromyia	Metemma Yohannes	1	2	2	1	1	1	1	3	1	1	1	0	0	0	1	1	1	1	1	1	1	1	0	0	0	1	0	1	1	0	4	4	4	2	4	2	2	4	4
33	22	21-24	Female	Orthodox	Married	Amhara	5	Rural	Amhara	Metemma Yohannes	3	2	2	1	0	1	1	2	1	1	1	0	0	0	1	1	1	1	0	1	1	1	0	0	0	0	1	1	1	1	2	3	4	4	4	4	2	4	3
34	27	25-29	Male	Orthodox	Never married	Amhara	5	Urban	Addis Ababa	Metemma Yohannes	1	3	4	1	1	2	1	2	1	1	1	1	1	1	1	1	1	0	1	0	1	1	1	0	1	1	0	1	0	0	4	4	4	2	4	2	2	3	2
35	19	18-20	Female	Muslim	Never married	Ethnics in SNNP	2	Urban	SNNP	Metemma Yohannes	1	2	2	1	1	2	2	2	0	1	1	0	0	0	0	0	0	1	1	1	1	1	1	0	0	1	0	0	1	1	4	4	3	3	3	2	2	4	4
36	35	30-50	Female	Muslim	Married	Oromo	4	Urban	Oromyia	Others	1	3	3	1	1	2	2	2	1	0	1	0	0	0	1	1	0	1	0	1	1	0	1	1	0	0	0	0	0	0	4	4	4	3	2	2	2	3	2
37	21	21-24	Female	Muslim	Never married	Oromo	1	Rural	SNNP	Metemma Yohannes	2	1	2	1	0	2	2	2	1	0	1	0	0	0	0	0	0	0	0	1	0	1	1	0	1	0	1	0	0	1	4	4	4	4	4	2	3	4	3
38	20	18-20	Male	Muslim	Never married	Ethnics in SNNP	3	Rural	SNNP	Metemma Yohannes	3	2	2	1	1	2	1	2	1	0	1	0	0	0	0	0	0	0	0	1	1	0	0	1	1	1	0	0	1	1	4	4	4	3	4	3	2	4	2
39	39	30-50	Male	Muslim	Married	Oromo	1	Rural	Oromyia	Metemma Yohannes	2	6	2	1	1	3	2	4	0	0	1	0	0	0	1	1	1	1	0	1	1	1	1	1	0	0	0	1	0	1	4	4	4	2	3	3	3	1	2
40	21	21-24	Male	Muslim	Married	Oromo	2	Urban	Oromyia	Metemma Yohannes	4	2	5	1	0	3	2	4	1	1	1	1	1	0	1	1	1	1	1	0	0	0	0	0	1	0	1	0	0	0	4	4	3	3	3	2	4	4	2
41	28	25-29	Male	Orthodox	Married	Oromo	2	Urban	Oromyia	Metemma Yohannes	1	3	3	1	1	3	2	4	0	1	0	0	0	0	0	0	0	0	0	1	1	1	0	0	0	0	0	0	0	1	4	4	4	2	3	4	4	3	5
42	18	18-20	Female	Orthodox	Never married	Ethnics in SNNP	2	Rural	SNNP	Metemma Yohannes	1	2	4	1	1	1	2	4	1	1	1	0	0	0	1	1	1	1	1	1	1	1	1	1	1	0	1	0	0	1	4	4	4	2	4	3	2	4	2
43	35	30-50	Male	Orthodox	Never married	Oromo	4	Urban	Oromyia	Metemma Yohannes	2	5	2	1	1	3	4	5	1	1	1	1	1	0	0	1	1	1	1	1	1	1	1	1	1	1	1	0	0	0	4	4	3	2	3	3	2	4	3
44	19	18-20	Female	Orthodox	Never married	Ethnics in SNNP	4	Urban	SNNP	Metemma Yohannes	1	2	2	1	1	2	4	4	1	1	1	0	1	0	1	1	1	1	1	1	1	1	1	0	0	1	0	0	1	0	4	4	4	2	1	3	3	3	3
45	20	18-20	Female	Orthodox	Never married	Amhara	3	Rural	Oromyia	Metemma Yohannes	1	2	2	1	1	1	1	3	1	1	1	1	1	0	1	1	1	1	1	1	1	1	0	0	0	1	0	1	1	1	4	4	3	3	2	2	3	3	3
46	30	30-50	Male	Muslim	Never married	Oromo	4	Urban	Oromyia	Metemma Yohannes	1	3	3	1	0	2	4	4	1	1	1	1	1	1	0	1	1	0	1	1	1	1	0	0	0	1	1	1	0	1	4	4	4	2	1	3	4	4	2
47	20	18-20	Female	Orthodox	Never married	Ethnics in SNNP	4	Rural	SNNP	Metemma Yohannes	1	2	4	1	1	2	3	3	0	1	1	1	1	0	1	1	1	1	1	1	1	1	0	0	1	0	1	0	0	1	4	4	4	2	4	3	3	2	5
48	24	21-24	Male	Muslim	Never married	Amhara	1	Rural	Amhara	Metemma Yohannes	2	1	2	1	1	2	3	3	0	1	0	0	0	0	1	1	1	1	1	0	0	0	0	0	0	1	1	0	0	0	4	4	4	2	2	2	2	3	2
49	16	14-17	Female	Muslim	Never married	Amhara	3	Rural	Amhara	Metemma Yohannes	2	2	2	1	0	2	3	4	0	1	1	0	0	0	0	0	0	1	0	0	0	0	0	0	0	0	0	1	0	1	5	4	3	3	2	4	4	4	3
50	16	14-17	Female	Muslim	Never married	Ethnics in SNNP	2	Rural	SNNP	Metemma Yohannes	1	2	2	1	1	2	4	4	0	0	1	0	0	0	1	1	1	1	1	1	1	0	1	0	0	1	0	0	0	1	4	4	3	5	4	4	3	2	2
51	41	30-50	Male	Muslim	Married	Amhara	1	Urban	Amhara	Metemma Yohannes	3	7	2	1	1	3	2	2	0	1	1	0	0	0	1	1	1	1	1	1	1	1	0	0	0	1	1	0	0	1	4	4	4	4	1	1	2	3	3
52	20	18-20	Female	Orthodox	Married	Ethnics in SNNP	1	Rural	Amhara	Metemma Yohannes	1	2	2	1	1	3	2	2	0	0	0	0	0	0	0	0	0	0	0	1	0	1	1	0	0	0	1	0	0	0	4	4	3	5	4	4	3	4	5
53	21	21-24	Female	Orthodox	Never married	Amhara	3	Urban	Amhara	Metemma Yohannes	3	2	4	1	1	1	2	2	1	1	1	0	1	1	1	1	1	0	0	1	1	1	1	1	1	1	1	0	0	1	4	4	4	2	4	3	2	4	3
54	21	21-24	Female	Orthodox	Married	Amhara	1	Rural	Amhara	Metemma Yohannes	1	3	2	1	1	2	1	2	0	1	0	0	0	0	0	0	0	0	0	0	0	0	0	1	1	0	0	0	0	1	4	4	3	3	4	4	4	3	3
55	15	14-17	Female	Muslim	Never married	Ethnics in SNNP	2	Rural	SNNP	Metemma Yohannes	3	2	2	1	1	2	3	2	0	1	1	0	0	0	1	1	1	1	0	1	1	0	1	1	1	1	1	0	0	0	4	4	4	2	4	4	4	4	2
56	19	18-20	Male	Muslim	Never married	Oromo	2	Rural	Oromyia	Metemma Yohannes	2	2	2	1	0	1	1	3	1	1	1	0	0	0	1	1	1	1	0	1	1	1	1	1	1	0	1	0	0	1	4	4	4	4	4	2	2	3	3
57	24	21-24	Male	Muslim	Never married	Oromo	4	Urban	Oromyia	Metemma Yohannes	1	1	2	1	1	1	1	3	0	1	1	0	0	0	1	1	1	1	1	1	1	1	1	1	1	1	1	1	0	1	4	4	4	2	3	2	2	2	3
58	20	18-20	Female	Muslim	Married	Oromo	5	Rural	Oromyia	Metemma Yohannes	3	2	2	1	0	1	1	3	1	1	0	0	0	0	1	1	1	1	1	1	1	1	0	1	0	0	0	0	1	1	4	4	4	2	3	5	3	3	4
59	19	18-20	Female	Muslim	Never married	Ethnics in SNNP	3	Rural	SNNP	Metemma Yohannes	2	2	2	1	1	1	2	2	1	1	0	0	0	0	1	1	1	1	0	1	1	1	0	0	0	1	1	0	0	1	4	4	4	2	4	4	2	4	2
60	18	18-20	Female	Orthodox	Never married	Amhara	2	Urban	Amhara	Metemma Yohannes	2	4	4	1	1	1	1	4	0	0	1	1	1	0	1	1	1	1	1	1	0	1	0	1	0	0	0	0	1	0	2	5	5	4	4	4	4	5	2
61	18	18-20	Female	Muslim	Never married	Ethnics in SNNP	2	Rural	SNNP	Metemma Yohannes	1	2	2	1	1	2	2	2	1	1	1	0	0	0	1	1	1	1	1	1	1	1	1	0	0	1	0	0	0	0	4	4	2	5	4	4	3	4	2
62	18	18-20	Female	Others	Never married	Ethnics in SNNP	2	Rural	SNNP	Metemma Yohannes	1	3	2	1	0	3	1	2	1	0	0	0	1	0	1	1	1	1	1	1	1	1	0	1	0	1	0	0	0	1	4	4	4	3	4	3	2	4	2
63	20	18-20	Female	Orthodox	Never married	Amhara	4	Urban	Addis Ababa	Metemma Yohannes	2	2	3	1	1	1	1	3	1	1	1	1	1	1	1	1	1	1	1	1	1	1	0	1	1	1	1	1	1	1	4	4	3	2	2	4	2	4	2
64	19	18-20	Female	Muslim	Never married	Others	2	Rural	Others	Metemma Yohannes	1	2	5	1	1	3	1	2	1	1	1	1	1	1	1	1	1	0	1	1	1	1	1	1	1	1	1	0	0	0	4	4	5	4	4	4	3	4	2
65	27	25-29	Male	Muslim	Never married	Others	3	Urban	Others	Metemma Yohannes	2	7	5	1	1	1	1	2	1	1	1	0	0	0	1	1	1	1	1	1	1	1	1	1	1	1	1	0	0	0	4	4	3	5	4	4	3	3	2
66	21	21-24	Female	Muslim	Married	Oromo	2	Rural	Oromyia	Metemma Yohannes	1	2	2	1	0	3	2	2	1	1	1	0	0	0	0	1	1	1	0	1	1	0	1	0	0	1	0	0	0	0	4	4	4	2	4	4	3	3	2
67	20	18-20	Male	Orthodox	Married	Ethnics in SNNP	2	Rural	SNNP	Metemma Yohannes	3	2	5	1	1	1	2	3	0	1	1	0	0	0	0	1	1	1	1	1	1	1	1	1	1	1	1	0	0	0	4	4	4	5	4	4	3	4	2
68	23	21-24	Male	Muslim	Never married	Oromo	2	Rural	Oromyia	Metemma Yohannes	2	6	2	1	1	1	1	2	1	1	1	0	0	0	0	1	1	1	0	0	0	0	0	0	0	0	0	0	0	1	4	4	4	2	4	4	3	4	2
69	24	21-24	Female	Orthodox	Never married	Ethnics in SNNP	4	Rural	SNNP	Metemma Yohannes	1	2	2	1	1	3	2	4	1	1	1	0	0	0	0	1	1	1	1	1	1	1	1	0	0	0	0	0	0	1	4	4	3	5	4	4	2	4	2
70	21	21-24	Female	Muslim	Never married	Amhara	4	Urban	Amhara	Metemma Yohannes	1	2	6	1	1	1	3	4	1	1	1	0	1	0	0	0	0	0	0	0	1	1	0	0	0	0	0	0	0	0	4	4	4	2	4	4	2	4	2
71	22	21-24	Female	Orthodox	Never married	Oromo	2	Rural	Oromyia	Metemma Yohannes	1	2	2	1	0	1	2	4	1	1	1	1	1	1	1	1	1	1	1	1	1	1	0	0	0	0	0	0	1	1	4	4	4	2	4	4	2	4	2
72	15	14-17	Female	Others	Never married	Ethnics in SNNP	3	Rural	SNNP	Metemma Yohannes	1	2	2	1	1	1	2	2	0	1	1	0	0	0	0	1	1	1	1	1	1	1	0	0	0	0	0	0	0	0	4	4	3	2	3	4	2	4	2
73	19	18-20	Male	Muslim	Married	Amhara	5	Urban	Addis Ababa	Metemma Yohannes	1	2	5	1	1	2	2	4	1	1	1	0	0	1	1	1	1	0	1	1	1	1	1	0	0	1	0	1	0	1	4	4	4	4	3	5	2	3	4
74	25	25-29	Male	Muslim	Never married	Ethnics in SNNP	3	Rural	SNNP	Metemma Yohannes	3	2	2	1	1	1	1	2	1	1	1	0	0	0	0	1	1	1	0	1	1	1	1	1	1	0	1	0	0	1	4	4	4	2	2	4	3	4	3
75	21	21-24	Male	Orthodox	Never married	Ethnics in SNNP	4	Urban	Oromyia	Metemma Yohannes	1	5	5	1	0	1	3	3	0	1	1	1	1	1	1	1	1	0	1	1	1	1	1	1	1	0	1	1	1	1	4	2	4	2	4	4	2	4	2
76	23	21-24	Male	Orthodox	Never married	Amhara	5	Urban	Oromyia	Metemma Yohannes	3	5	4	1	1	2	1	2	0	1	1	1	1	1	1	1	1	0	1	1	1	1	0	0	0	0	1	0	0	1	4	4	4	2	3	4	3	4	2
77	21	21-24	Female	Orthodox	Never married	Ethnics in SNNP	3	Urban	Oromyia	Metemma Yohannes	2	2	5	1	1	2	2	2	1	1	1	0	0	1	1	1	1	0	1	1	1	1	1	0	0	1	0	0	0	1	4	4	4	4	3	4	2	4	3
78	18	18-20	Female	Muslim	Never married	Ethnics in SNNP	3	Urban	Addis Ababa	Metemma Yohannes	3	2	2	1	0	2	2	2	0	1	1	1	1	1	1	1	1	0	1	1	1	1	1	0	0	0	1	0	0	1	4	4	4	4	4	4	3	4	3
79	27	25-29	Male	Muslim	Never married	Oromo	2	Rural	Oromyia	Metemma Yohannes	3	6	2	1	1	1	2	2	1	0	1	0	0	0	1	1	1	1	1	1	1	1	1	1	1	1	1	1	1	1	4	4	4	2	4	4	2	4	4
80	20	18-20	Female	Muslim	Never married	Oromo	3	Urban	Oromyia	Metemma Yohannes	1	2	2	1	1	1	1	3	0	1	1	0	0	0	0	1	1	1	1	1	1	1	1	1	1	1	1	1	0	1	4	4	4	3	4	4	4	3	3
81	19	18-20	Male	Muslim	Never married	Oromo	1	Urban	Oromyia	Metemma Yohannes	1	7	2	1	1	1	2	4	1	0	1	0	0	0	0	0	0	0	0	1	1	1	1	1	1	0	1	1	0	1	4	4	4	2	3	3	4	4	4
82	17	14-17	Female	Muslim	Never married	Oromo	1	Rural	Oromyia	Metemma Yohannes	2	2	2	1	0	1	1	4	1	1	1	0	1	0	0	1	1	1	0	1	1	1	1	1	1	1	1	1	1	1	4	4	2	2	3	4	2	4	2
83	20	18-20	Male	Others	Separated/widowed	Others	3	Urban	SNNP	Metemma Yohannes	1	2	2	1	1	1	2	2	1	1	1	0	1	1	1	0	1	1	1	1	1	1	1	0	0	0	1	1	0	1	4	4	4	2	4	4	3	4	3
84	21	21-24	Male	Muslim	Never married	Oromo	2	Urban	Oromyia	Metemma Yohannes	1	2	5	1	1	1	3	2	1	1	1	0	0	0	1	1	1	0	1	0	1	1	1	1	1	1	0	1	0	0	5	4	2	5	4	4	2	4	2
85	35	30-50	Female	Orthodox	Never married	Oromo	3	Urban	Oromyia	Metemma Yohannes	2	7	2	1	1	3	1	3	1	1	1	0	1	1	0	1	1	0	1	1	1	1	1	0	0	0	1	1	0	1	4	4	3	4	4	4	2	3	2
86	25	25-29	Male	Muslim	Never married	Ethnics in SNNP	3	Urban	SNNP	Metemma Yohannes	1	7	8	1	0	1	1	2	1	1	1	1	1	1	1	1	1	0	0	1	1	1	1	0	0	1	1	1	0	1	4	4	4	2	4	4	3	4	3
87	14	14-17	Female	Orthodox	Never married	Amhara	2	Urban	Oromyia	Metemma Yohannes	4	3	1	1	1	2	1	2	1	0	0	1	0	0	0	0	0	0	0	1	1	1	1	0	0	1	1	1	1	1	5	3	3	2	4	4	4	4	2
88	22	21-24	Male	Muslim	Never married	Amhara	1	Rural	Oromyia	Metemma Yohannes	2	6	2	1	1	2	1	2	1	1	0	0	0	0	1	0	0	0	0	1	1	1	1	1	1	1	0	1	0	1	4	4	4	1	3	2	2	4	3
89	19	18-20	Female	Protestant	Never married	Ethnics in SNNP	2	Urban	SNNP	Metemma Yohannes	1	9	2	1	0	1	2	2	1	1	1	1	1	1	1	1	1	1	1	1	1	1	1	0	0	1	1	1	1	1	4	4	4	2	2	4	2	4	2
90	20	18-20	Male	Others	Never married	Ethnics in SNNP	4	Urban	SNNP	Metemma Yohannes	3	2	2	1	1	1	1	2	0	1	1	1	1	0	1	1	1	1	0	1	1	1	1	0	0	1	1	0	0	1	4	4	2	2	4	4	2	4	2
91	25	25-29	Male	Orthodox	Never married	Amhara	5	Urban	Amhara	Metemma Yohannes	3	9	5	1	1	3	1	4	1	1	1	1	1	0	1	1	1	0	0	1	1	1	1	0	1	0	1	1	0	1	4	4	4	2	2	4	2	4	3
92	21	21-24	Male	Muslim	Never married	Oromo	4	Urban	Oromyia	Metemma Yohannes	1	2	2	1	1	2	2	3	1	1	0	1	1	1	1	1	1	1	0	1	1	1	1	1	1	1	1	1	1	1	4	4	4	2	4	4	2	4	2
93	23	21-24	Male	Others	Never married	Ethnics in SNNP	2	Urban	SNNP	Metemma Yohannes	1	2	2	1	1	1	1	4	0	1	1	0	0	0	1	1	1	1	0	0	1	1	1	1	1	0	1	0	0	1	4	4	4	2	4	4	2	2	2
94	21	21-24	Male	Others	Never married	Ethnics in SNNP	4	Rural	SNNP	Metemma Yohannes	1	2	2	1	1	1	1	3	1	1	1	0	0	0	0	1	1	1	0	1	1	0	1	1	0	1	1	1	0	1	4	4	4	2	4	3	2	4	3
95	20	18-20	Female	Protestant	Never married	Ethnics in SNNP	3	Rural	SNNP	Metemma Yohannes	1	2	2	1	0	1	3	4	1	1	1	0	0	0	1	1	1	1	0	1	1	1	0	1	1	1	1	1	1	1	4	4	4	2	4	4	4	4	2
96	18	18-20	Female	Protestant	Never married	Ethnics in SNNP	2	Rural	SNNP	Metemma Yohannes	1	2	2	1	1	2	3	2	0	0	1	0	0	0	0	1	1	1	0	1	1	1	1	0	1	1	1	0	1	1	5	3	4	2	4	5	2	4	2
97	20	18-20	Male	Protestant	Never married	Ethnics in SNNP	2	Rural	SNNP	Metemma Yohannes	1	2	2	1	1	2	2	2	1	1	1	0	0	0	0	1	1	1	0	1	1	1	0	0	1	0	0	1	1	1	4	4	4	2	4	4	4	4	2
98	32	30-50	Male	Muslim	Married	Oromo	3	Rural	Oromyia	Metemma Yohannes	1	6	2	1	1	1	1	2	1	1	1	0	0	0	0	1	1	1	0	1	1	1	1	1	0	1	0	1	1	1	4	4	4	2	4	5	2	4	2
99	22	21-24	Male	Protestant	Never married	Ethnics in SNNP	3	Rural	SNNP	Metemma Yohannes	1	8	2	1	1	2	1	4	0	1	1	0	0	0	1	1	1	1	0	1	1	1	0	0	1	0	1	1	0	1	4	4	4	2	4	4	3	4	2
100	19	18-20	Male	Muslim	Separated/widowed	Others	3	Rural	SNNP	Metemma Yohannes	2	2	2	1	0	1	2	2	0	1	1	0	0	0	0	1	1	1	0	1	1	1	0	1	1	1	0	1	0	1	4	3	2	2	4	5	2	4	2
101	23	21-24	Male	Orthodox	Never married	Amhara	4	Urban	Addis Ababa	Metemma Yohannes	1	2	3	1	1	2	2	3	0	1	1	1	1	1	1	1	1	0	1	1	1	0	1	1	1	0	1	1	0	1	4	4	4	5	4	4	2	4	2
102	21	21-24	Male	Muslim	Never married	Amhara	3	Urban	Amhara	Metemma Yohannes	1	2	5	1	1	1	1	2	1	1	1	1	1	1	0	0	0	1	1	1	1	0	1	0	1	1	1	1	0	1	4	4	4	4	4	4	2	3	2
103	20	18-20	Male	Muslim	Never married	Ethnics in SNNP	2	Rural	Oromyia	Metemma Yohannes	1	6	5	1	1	1	2	4	1	1	1	0	0	0	0	1	1	1	0	1	1	1	0	0	1	1	1	1	1	1	4	4	2	4	4	4	2	4	2
104	26	25-29	Male	Muslim	Never married	Amhara	3	Urban	Amhara	Metemma Yohannes	1	2	5	1	1	3	1	4	1	1	1	1	1	1	1	1	1	1	0	1	1	0	1	0	0	1	1	1	0	1	4	4	4	5	4	4	2	3	2
105	24	21-24	Male	Muslim	Married	Oromo	2	Rural	Oromyia	Metemma Yohannes	1	2	2	1	1	1	1	2	0	1	1	0	0	0	1	1	1	1	0	1	1	0	1	1	0	0	0	0	1	0	4	4	3	2	3	2	3	3	3
106	21	21-24	Female	Orthodox	Married	Oromo	2	Urban	Oromyia	Metemma Yohannes	1	3	2	1	0	3	1	2	1	1	1	0	0	0	1	1	1	1	0	1	1	0	0	0	0	1	1	1	1	1	3	3	4	2	4	4	4	2	4
107	22	21-24	Male	Protestant	Never married	Ethnics in SNNP	2	Rural	SNNP	Metemma Yohannes	1	2	2	1	1	3	1	2	1	1	1	0	0	0	1	1	1	1	0	0	0	0	0	1	1	1	0	0	0	1	4	4	4	5	4	4	2	4	2
108	27	25-29	Male	Orthodox	Never married	Amhara	4	Rural	Amhara	Metemma Yohannes	1	2	2	1	1	1	2	4	1	1	1	0	0	0	0	1	1	1	0	1	1	1	1	1	1	1	1	1	0	1	1	4	4	3	4	3	2	4	2
109	24	21-24	Male	Muslim	Never married	Ethnics in SNNP	2	Rural	SNNP	Metemma Yohannes	1	2	2	1	1	1	3	4	0	1	1	0	0	0	0	1	1	1	0	1	1	1	0	1	1	1	1	0	0	1	4	4	4	2	4	4	2	4	2
110	15	14-17	Female	Protestant	Never married	Ethnics in SNNP	4	Urban	SNNP	Metemma Yohannes	1	2	5	1	0	1	2	4	1	1	1	0	0	0	1	1	1	1	1	0	0	1	1	0	1	0	0	1	0	0	4	4	4	4	3	4	2	4	2
111	18	18-20	Male	Muslim	Never married	Oromo	3	Rural	Oromyia	Metemma Yohannes	1	2	2	1	1	2	2	4	0	1	1	0	0	0	1	1	1	1	1	1	1	0	1	0	0	1	0	1	0	0	4	4	4	2	4	4	2	4	2
112	26	25-29	Male	Muslim	Never married	Ethnics in SNNP	2	Rural	SNNP	Metemma Yohannes	3	6	2	1	1	1	1	4	1	1	1	0	0	0	1	1	1	1	0	1	1	0	1	1	0	0	0	1	0	0	4	4	3	5	4	4	3	4	2
113	37	30-50	Male	Muslim	Never married	Oromo	2	Rural	Oromyia	Metemma Yohannes	1	2	2	1	0	3	3	2	0	1	1	0	0	0	1	1	1	1	0	0	0	0	0	1	1	0	1	1	1	1	4	4	3	2	4	4	2	4	2
114	29	25-29	Female	Muslim	Married	Oromo	3	Urban	Oromyia	Metemma Yohannes	4	7	5	1	1	2	2	3	1	1	1	1	1	1	1	1	1	0	1	1	1	1	1	0	1	1	0	1	1	1	4	4	4	2	4	4	2	4	2
115	18	18-20	Female	Muslim	Never married	Oromo	2	Urban	Oromyia	Metemma Yohannes	1	2	2	1	1	1	3	2	1	1	1	0	0	0	1	1	1	1	0	1	1	1	1	1	1	1	1	0	0	1	4	4	4	5	4	4	2	3	2
116	19	18-20	Female	Muslim	Never married	Oromo	3	Urban	Oromyia	Metemma Yohannes	2	2	2	1	1	1	1	2	1	1	1	0	1	1	1	1	1	1	0	1	1	1	1	1	1	1	1	1	1	1	4	4	4	5	4	4	2	3	2
117	22	21-24	Male	Muslim	Never married	Amhara	3	Rural	Amhara	Metemma Yohannes	1	2	2	1	0	1	2	3	0	1	1	0	0	0	1	1	1	1	1	1	1	0	1	0	0	1	1	0	1	1	4	5	4	2	4	4	2	3	2
118	20	18-20	Female	Muslim	Never married	Amhara	3	Rural	Amhara	Metemma Yohannes	1	2	2	1	1	3	2	3	1	1	1	0	0	0	1	1	1	1	1	1	1	1	1	1	1	1	1	1	0	1	4	4	4	5	4	4	3	5	1
119	16	14-17	Female	Muslim	Never married	Amhara	4	Rural	Amhara	Metemma Yohannes	2	2	2	1	1	3	2	2	0	1	1	0	0	0	1	1	1	1	0	1	1	1	1	0	1	1	1	1	1	1	4	4	4	2	1	4	2	4	2
120	24	21-24	Male	Muslim	Never married	Oromo	2	Rural	Oromyia	Metemma Yohannes	1	2	2	1	0	3	2	4	1	1	1	0	0	0	0	1	1	1	0	1	1	1	1	0	1	0	1	1	0	1	4	4	4	2	4	4	2	4	2
121	18	18-20	Male	Orthodox	Never married	Others	1	Rural	Oromyia	Metemma Yohannes	2	2	2	1	1	3	2	2	1	1	1	0	0	0	1	1	1	1	0	0	0	0	0	0	0	0	0	1	1	0	4	4	4	3	4	4	3	3	2
122	16	14-17	Female	Orthodox	Never married	Amhara	3	Rural	Amhara	Metemma Yohannes	1	2	2	1	1	3	3	2	1	1	1	0	0	0	1	1	1	1	0	1	1	0	1	1	0	0	0	1	0	1	4	4	4	2	4	4	2	4	2
123	15	14-17	Male	Protestant	Never married	Ethnics in SNNP	4	Rural	SNNP	Metemma Yohannes	4	2	2	1	0	1	1	2	1	1	1	0	0	0	0	1	1	1	0	1	1	1	1	1	1	1	1	1	1	1	4	4	5	2	4	4	2	4	2
124	17	14-17	Female	Protestant	Never married	Ethnics in SNNP	4	Rural	SNNP	Metemma Yohannes	1	2	2	1	1	3	3	2	1	1	1	0	0	0	0	1	1	1	0	0	0	0	0	1	1	1	1	0	0	1	4	5	4	4	4	4	2	4	2
125	27	25-29	Male	Muslim	Married	Oromo	3	Urban	Oromyia	Metemma Yohannes	4	2	2	1	1	1	2	3	0	1	1	0	0	0	0	1	1	1	1	1	1	0	1	1	1	1	1	1	1	1	4	4	2	2	4	4	2	4	2
126	27	25-29	Male	Muslim	Never married	Oromo	4	Rural	Oromyia	Metemma Yohannes	1	2	2	1	1	1	2	4	1	1	1	0	0	0	0	1	1	1	0	1	1	1	1	0	1	1	0	1	1	1	4	5	4	2	4	4	2	4	2
127	20	18-20	Male	Muslim	Never married	Oromo	3	Rural	Oromyia	Metemma Yohannes	1	2	2	1	1	2	1	2	1	1	1	0	0	0	0	1	1	1	0	1	1	1	1	1	1	0	1	1	1	0	4	5	4	2	4	2	2	3	2
128	25	25-29	Male	Muslim	Never married	Oromo	3	Urban	Oromyia	Metemma Yohannes	1	7	2	1	1	3	1	2	1	1	1	0	0	0	0	1	1	1	1	1	1	0	1	0	1	0	0	0	1	1	4	5	4	2	4	4	2	3	3
129	29	25-29	Female	Protestant	Married	Ethnics in SNNP	3	Rural	SNNP	Metemma Yohannes	2	6	2	1	1	3	2	2	0	1	0	0	0	0	0	0	1	1	0	1	1	1	1	0	0	1	1	0	0	1	4	4	3	5	4	4	5	1	2
130	22	21-24	Female	Muslim	Never married	Oromo	2	Urban	Oromyia	Metemma Yohannes	1	2	2	1	1	1	1	4	0	1	1	1	1	0	1	1	1	1	1	1	1	0	1	0	0	1	1	0	1	1	4	4	4	3	5	2	2	4	2
131	24	21-24	Female	Protestant	Never married	Oromo	5	Urban	Oromyia	Metemma Yohannes	1	2	3	1	1	1	2	3	0	1	1	1	1	0	1	1	1	1	1	1	1	1	1	1	0	1	1	1	0	1	4	4	4	1	4	4	3	3	3
132	23	21-24	Female	Orthodox	Never married	Amhara	3	Rural	Amhara	Metemma Yohannes	1	3	2	1	1	3	1	2	1	1	1	1	0	0	0	1	1	1	0	1	1	1	1	0	1	0	1	1	0	1	4	5	4	5	4	4	2	3	2
133	23	21-24	Female	Orthodox	Never married	Amhara	3	Rural	Amhara	Metemma Yohannes	1	3	2	1	0	1	1	2	1	0	1	0	0	0	0	1	1	1	0	1	1	1	1	1	1	1	1	0	0	1	4	5	2	5	3	4	4	4	2
134	20	18-20	Female	Protestant	Never married	Ethnics in SNNP	3	Rural	SNNP	Metemma Yohannes	1	2	2	1	1	1	1	4	1	1	1	0	0	0	1	1	1	1	1	1	1	1	1	1	0	0	1	0	1	0	4	5	4	2	4	4	4	4	2
135	21	21-24	Male	Orthodox	Never married	Amhara	4	Urban	Amhara	Metemma Yohannes	2	3	5	1	1	1	2	2	0	1	1	1	1	1	0	1	1	1	0	1	1	1	1	0	1	1	1	1	0	1	5	5	5	5	4	4	2	4	2
136	27	25-29	Male	Muslim	Never married	Oromo	2	Rural	Oromyia	Metemma Yohannes	1	2	2	1	1	1	1	2	1	1	1	0	0	0	1	1	1	1	1	1	0	1	1	0	0	1	1	1	0	0	4	5	2	2	3	4	2	5	2
137	17	14-17	Female	Orthodox	Never married	Amhara	4	Urban	Amhara	Metemma Yohannes	1	2	2	1	1	1	3	2	0	1	1	0	0	0	1	1	1	1	1	1	1	1	0	1	1	1	1	1	1	1	4	5	4	2	4	4	2	2	2
138	21	21-24	Male	Orthodox	Never married	Amhara	3	Rural	Amhara	Metemma Yohannes	1	7	2	1	0	2	1	3	1	1	1	0	0	0	1	0	0	0	0	1	1	0	1	1	1	1	1	1	0	0	4	5	3	5	4	3	2	4	2
139	21	21-24	Male	Protestant	Married	Ethnics in SNNP	2	Rural	SNNP	Others	1	7	2	1	1	2	1	2	1	1	1	1	1	0	1	1	1	1	1	1	1	1	1	1	1	1	1	1	1	1	5	5	4	5	3	4	2	4	2
140	26	25-29	Male	Muslim	Married	Amhara	2	Urban	Amhara	Metemma Yohannes	1	3	2	1	1	1	1	2	0	1	1	0	1	1	1	1	1	1	1	1	1	1	0	0	1	1	1	1	1	1	5	5	5	5	4	4	2	3	2
141	19	18-20	Female	Orthodox	Never married	Amhara	3	Rural	Amhara	Metemma Yohannes	1	2	1	1	1	2	1	2	1	1	1	0	0	0	0	1	1	1	0	1	1	0	1	1	1	1	1	0	0	1	5	5	4	5	4	4	3	2	3
142	22	21-24	Male	Protestant	Never married	Ethnics in SNNP	2	Urban	SNNP	Metemma Yohannes	1	3	5	1	1	1	1	2	0	1	1	1	1	1	1	1	1	0	0	1	1	0	1	1	1	1	1	1	0	1	4	5	4	2	4	4	2	4	2
143	23	21-24	Male	Orthodox	Never married	Amhara	5	Urban	SNNP	Metemma Yohannes	2	2	4	1	1	1	1	3	1	1	1	1	1	1	1	1	1	1	1	1	1	1	1	1	0	1	0	1	0	1	4	4	4	2	4	4	2	4	2
144	19	18-20	Female	Orthodox	Never married	Ethnics in SNNP	4	Urban	Oromyia	Metemma Yohannes	1	2	5	1	1	2	2	2	0	0	1	1	1	1	1	1	1	0	0	1	1	1	1	1	1	1	1	1	1	1	4	5	4	4	4	4	2	4	2
145	21	21-24	Male	Muslim	Never married	Ethnics in SNNP	2	Urban	Addis Ababa	Metemma Yohannes	1	8	3	1	1	2	3	2	1	1	1	1	1	1	0	1	1	1	0	0	0	0	0	0	0	0	0	0	0	1	4	4	4	2	3	4	2	4	2
146	27	25-29	Male	Orthodox	Never married	Oromo	2	Urban	Addis Ababa	Metemma Yohannes	2	3	8	1	0	3	1	2	1	1	1	1	1	1	1	1	1	0	1	1	1	1	1	1	1	1	1	1	1	1	4	5	4	1	4	4	2	4	3
147	33	30-50	Male	Muslim	Never married	Oromo	2	Rural	Oromyia	Metemma Yohannes	2	6	2	1	1	1	1	4	1	1	1	1	1	0	1	1	1	1	1	1	1	1	1	1	1	1	0	1	0	0	4	5	4	2	4	4	2	4	2
148	29	25-29	Male	Orthodox	Married	Others	3	Urban	Others	Others	1	3	6	1	1	1	2	4	1	1	0	0	1	0	1	0	0	0	0	0	0	0	0	1	1	1	1	0	1	0	4	4	4	1	3	4	2	4	3
149	14	14-17	Female	Muslim	Never married	Oromo	2	Rural	Oromyia	Metemma Yohannes	1	2	1	1	1	1	3	3	0	1	1	0	0	0	1	1	1	1	1	1	1	1	1	0	1	1	1	0	1	1	4	5	4	2	4	4	3	3	2
150	19	18-20	Male	Muslim	Never married	Oromo	3	Rural	Oromyia	Metemma Yohannes	1	6	2	1	0	2	2	3	1	1	1	1	0	0	1	1	1	1	0	1	1	1	1	1	1	1	1	1	1	1	4	5	4	2	4	4	2	3	2
151	25	25-29	Female	Muslim	Never married	Oromo	2	Urban	Oromyia	Metemma Yohannes	1	2	2	1	1	2	2	4	1	1	1	0	0	0	1	1	1	1	0	1	1	1	1	0	1	0	1	0	0	1	4	5	4	2	4	4	2	4	2
152	20	18-20	Male	Muslim	Married	Oromo	2	Rural	Oromyia	Metemma Yohannes	3	6	2	1	1	1	1	3	1	1	1	0	0	0	1	1	1	1	0	1	1	0	1	1	0	0	1	1	1	0	4	5	4	2	4	4	2	4	2
153	25	25-29	Male	Muslim	Never married	Oromo	2	Urban	Oromyia	Metemma Yohannes	1	4	2	1	1	2	3	3	1	1	1	1	1	1	1	1	1	1	1	1	1	1	1	1	1	1	1	1	1	1	4	5	4	4	4	4	2	4	2
154	18	18-20	Male	Muslim	Never married	Oromo	3	Rural	Oromyia	Metemma Yohannes	1	6	2	1	1	1	1	3	1	1	1	0	0	0	0	1	1	1	0	1	1	1	1	0	1	0	1	0	1	0	4	5	4	2	4	4	2	4	2
155	22	21-24	Female	Muslim	Never married	Ethnics in SNNP	1	Rural	SNNP	Metemma Yohannes	1	2	2	1	1	2	3	4	1	1	1	1	1	0	1	1	0	1	0	1	1	1	1	0	1	0	0	0	1	1	5	5	5	4	5	1	5	1	5
156	21	21-24	Female	Muslim	Never married	Oromo	3	Rural	Oromyia	Metemma Yohannes	2	2	2	1	1	2	4	5	1	1	1	1	1	0	1	1	0	1	1	1	1	0	1	0	0	0	1	0	1	0	5	4	1	5	5	1	5	1	1
157	18	18-20	Female	Muslim	Never married	Oromo	3	Urban	Oromyia	Metemma Yohannes	1	2	2	1	0	4	3	4	1	1	1	1	1	0	1	1	0	1	0	1	1	0	1	0	0	0	1	0	1	1	1	2	2	1	2	1	5	1	5
158	19	18-20	Male	Muslim	Never married	Amhara	3	Rural	Oromyia	Metemma Yohannes	1	7	2	1	1	3	5	5	1	1	1	1	1	0	1	1	1	1	0	1	1	1	1	0	0	0	1	0	0	1	5	5	5	5	5	1	5	1	1
159	29	25-29	Female	Orthodox	Married	Others	5	Urban	Others	Metemma Yohannes	2	5	4	1	1	2	1	3	1	1	1	1	1	1	1	1	1	1	1	1	1	0	1	0	1	1	1	1	0	1	4	5	4	4	4	4	3	4	2
160	16	14-17	Female	Muslim	Never married	Ethnics in SNNP	2	Rural	SNNP	Metemma Yohannes	1	2	2	1	1	2	2	3	1	1	1	0	0	0	1	1	1	1	1	1	1	1	1	1	0	1	1	1	0	1	4	5	4	2	4	4	2	4	3
161	21	21-24	Male	Protestant	Never married	Ethnics in SNNP	2	Rural	SNNP	Metemma Yohannes	1	1	2	1	1	2	2	3	1	1	1	0	0	0	1	1	1	1	1	1	1	1	1	1	0	1	0	1	1	0	4	5	4	2	4	4	2	4	2
162	21	21-24	Male	Muslim	Never married	Ethnics in SNNP	3	Rural	SNNP	Metemma Yohannes	1	2	2	1	1	2	4	4	1	1	1	1	1	0	1	1	1	1	0	1	1	1	1	1	0	0	1	0	0	1	4	5	3	5	3	4	3	3	1
163	20	18-20	Female	Protestant	Never married	Ethnics in SNNP	2	Rural	SNNP	Metemma Yohannes	1	2	2	1	0	3	5	5	0	1	1	1	1	0	1	1	0	1	0	1	1	1	1	0	0	0	0	0	1	1	4	4	5	5	5	1	5	1	5
164	21	21-24	Female	Muslim	Never married	Oromo	3	Rural	Oromyia	Metemma Yohannes	1	2	5	1	0	3	5	5	1	0	1	1	1	0	1	1	1	0	0	1	1	1	1	0	0	0	1	1	1	1	5	5	2	5	5	1	5	1	5
165	22	21-24	Female	Orthodox	Never married	Ethnics in SNNP	2	Urban	Oromyia	Metemma Yohannes	3	2	4	1	1	2	5	4	1	1	1	1	1	0	1	1	1	0	1	1	1	0	1	0	0	0	1	0	1	1	5	5	5	5	5	1	5	1	5
166	20	18-20	Male	Muslim	Never married	Amhara	2	Rural	Amhara	Metemma Yohannes	1	6	2	1	1	2	4	5	1	1	1	0	0	0	1	0	1	1	0	1	1	0	1	0	1	0	1	1	1	0	4	5	5	2	4	4	2	4	4
167	26	25-29	Male	Muslim	Never married	Ethnics in SNNP	5	Urban	Addis Ababa	Metemma Yohannes	1	7	5	1	1	2	3	3	0	1	1	1	1	1	1	1	1	1	1	1	1	1	1	0	1	0	1	0	0	0	4	5	4	2	4	4	4	4	2
168	18	18-20	Female	Muslim	Never married	Amhara	2	Rural	Amhara	Metemma Yohannes	1	2	2	1	1	2	3	3	1	1	1	0	0	0	1	1	1	0	1	1	1	0	0	0	1	1	1	1	1	0	4	1	4	2	4	4	2	4	2
169	14	14-17	Female	Muslim	Never married	Amhara	1	Rural	Amhara	Moyale	1	2	2	1	1	1	1	2	0	1	1	0	0	0	0	0	0	0	0	1	1	0	1	0	1	1	1	1	0	1	4	5	4	4	4	4	2	4	4
170	21	21-24	Male	Muslim	Never married	Amhara	2	Rural	Amhara	Metemma Yohannes	1	6	2	1	1	1	1	3	0	1	1	0	0	0	0	0	0	1	0	0	0	0	0	0	1	1	1	1	0	1	4	5	2	2	4	2	2	4	2
171	20	18-20	Male	Muslim	Never married	Oromo	2	Rural	Oromyia	Metemma Yohannes	1	2	2	1	0	2	5	5	0	1	1	1	1	0	1	1	0	1	0	0	0	0	0	0	0	0	0	1	0	1	5	5	5	5	5	1	1	1	5
172	23	21-24	Female	Protestant	Never married	Ethnics in SNNP	2	Rural	SNNP	Metemma Yohannes	2	2	2	1	1	2	5	5	0	1	1	1	1	0	1	1	0	1	0	1	1	0	1	0	1	0	1	0	1	1	5	5	5	5	5	1	5	1	5
173	18	18-20	Female	Protestant	Never married	Ethnics in SNNP	4	Rural	SNNP	Metemma Yohannes	2	2	2	1	1	2	5	4	1	1	1	1	1	0	1	1	0	1	0	0	0	0	0	0	0	0	0	0	0	1	5	5	5	5	5	1	5	1	5
174	20	18-20	Male	Muslim	Married	Amhara	3	Rural	Amhara	Metemma Yohannes	1	2	2	1	1	2	5	4	1	1	1	1	1	0	1	1	0	1	0	1	1	0	1	0	0	0	1	0	1	1	5	5	5	5	5	1	5	1	5
175	23	21-24	Male	Muslim	Never married	Ethnics in SNNP	2	Rural	SNNP	Metemma Yohannes	1	6	2	1	1	1	1	2	1	1	1	0	0	0	1	1	1	1	0	0	0	0	0	1	1	1	1	1	0	1	4	5	4	2	2	3	2	4	2
176	21	21-24	Female	Muslim	Never married	Amhara	3	Rural	Amhara	Metemma Yohannes	1	2	2	1	1	1	1	2	1	0	0	0	0	0	0	0	0	1	0	1	1	1	1	1	1	1	1	0	0	0	2	3	4	3	4	4	2	4	2
177	19	18-20	Male	Muslim	Never married	Oromo	4	Rural	Oromyia	Metemma Yohannes	1	6	2	1	0	2	3	3	1	1	1	0	0	0	1	1	1	1	0	0	0	0	1	1	1	1	1	1	1	0	4	5	4	2	2	4	2	4	2
178	32	30-50	Male	Muslim	Married	Oromo	2	Rural	Oromyia	Metemma Yohannes	1	6	2	1	1	1	1	3	1	1	1	0	0	0	1	1	1	1	0	1	1	1	1	1	1	1	1	1	0	1	4	5	4	2	4	4	2	4	4
179	32	30-50	Male	Muslim	Never married	Oromo	4	Rural	Oromyia	Metemma Yohannes	1	6	2	1	1	2	3	5	1	1	1	0	0	0	1	1	1	1	0	1	1	0	1	1	1	1	1	1	1	1	4	5	4	2	4	2	5	4	2
180	24	21-24	Male	Muslim	Never married	Ethnics in SNNP	2	Urban	SNNP	Metemma Yohannes	1	4	2	1	1	1	1	3	0	1	1	0	1	1	1	1	1	1	0	1	1	0	1	0	1	1	1	1	1	0	3	4	2	4	1	4	5	4	2
181	21	21-24	Female	Muslim	Never married	Oromo	4	Urban	Oromyia	Metemma Yohannes	1	2	5	1	1	2	5	5	0	1	1	1	1	0	1	1	1	0	1	1	1	0	1	0	0	0	1	0	1	1	5	5	5	5	5	1	5	1	5
182	22	21-24	Male	Muslim	Never married	Oromo	3	Rural	Oromyia	Metemma Yohannes	1	2	2	1	1	2	5	4	1	1	1	1	1	0	1	0	0	1	0	1	1	0	0	0	0	0	0	0	1	1	5	5	5	5	5	1	5	1	5
183	17	14-17	Female	Protestant	Never married	Ethnics in SNNP	4	Urban	SNNP	Metemma Yohannes	1	2	4	1	1	3	5	5	0	1	1	1	1	0	1	1	1	1	1	1	1	0	1	0	0	0	1	0	1	1	5	5	5	5	5	1	1	1	5
184	22	21-24	Female	Muslim	Never married	Oromo	2	Rural	Oromyia	Metemma Yohannes	1	2	2	1	1	3	5	5	0	1	1	1	1	0	1	0	0	1	0	1	1	0	1	0	0	0	0	0	1	1	5	5	5	5	5	1	5	1	5
185	23	21-24	Male	Muslim	Never married	Oromo	4	Rural	Oromyia	Metemma Yohannes	1	3	2	1	0	2	5	5	1	1	1	1	1	0	1	1	0	1	0	1	1	1	1	0	0	0	0	0	1	1	5	5	5	5	5	1	1	1	5
186	21	21-24	Female	Orthodox	Never married	Oromo	4	Urban	Oromyia	Metemma Yohannes	1	2	5	1	0	3	5	5	1	1	1	1	1	0	1	1	1	0	1	1	1	0	1	0	0	0	0	0	1	1	5	5	5	5	5	1	5	1	5
187	20	18-20	Male	Muslim	Married	Oromo	2	Rural	Oromyia	Metemma Yohannes	3	6	2	1	1	1	1	3	1	1	1	0	0	0	0	1	1	1	0	1	1	1	1	1	1	1	0	1	1	0	1	4	4	4	4	3	2	4	2
188	19	18-20	Female	Muslim	Never married	Amhara	3	Rural	Amhara	Metemma Yohannes	1	2	2	1	1	2	2	3	1	1	1	0	0	0	0	1	1	1	0	1	1	1	1	1	1	1	1	0	0	1	3	5	3	5	4	4	2	5	2
189	18	18-20	Male	Muslim	Never married	Amhara	4	Rural	Amhara	Metemma Yohannes	2	2	5	1	0	2	4	3	1	1	1	0	0	0	0	1	1	1	0	1	1	0	1	1	1	1	1	1	0	0	5	4	4	2	1	5	2	4	2
190	19	18-20	Female	Orthodox	Never married	Oromo	2	Urban	Oromyia	Metemma Yohannes	4	2	1	1	1	1	5	4	1	1	1	1	1	0	1	1	1	0	0	1	1	0	1	0	0	0	0	0	1	1	5	5	5	3	3	1	3	1	4
191	20	18-20	Female	Orthodox	Never married	Oromo	2	Urban	Oromyia	Metemma Yohannes	1	2	5	1	1	2	5	5	1	1	1	1	1	0	1	1	0	0	0	1	1	0	1	1	0	0	1	0	1	1	5	5	3	4	5	1	1	1	5
192	19	18-20	Female	Orthodox	Never married	Oromo	3	Urban	Oromyia	Metemma Yohannes	1	2	2	1	0	2	5	5	1	1	1	1	1	0	1	1	1	1	0	1	1	0	1	1	1	0	1	0	0	1	5	5	5	5	5	1	1	1	5
193	18	18-20	Female	Orthodox	Never married	Amhara	3	Urban	Addis Ababa	Metemma Yohannes	2	2	3	1	1	2	5	5	0	1	1	1	1	0	1	1	1	0	1	1	1	1	1	0	0	0	1	0	0	1	5	3	1	3	5	1	1	1	5
194	19	18-20	Female	Orthodox	Never married	Oromo	2	Urban	Oromyia	Metemma Yohannes	4	2	5	1	1	2	5	4	1	1	1	1	1	0	1	1	1	0	1	1	1	0	1	0	0	0	1	0	1	0	5	5	5	5	5	1	1	1	5
195	18	18-20	Female	Muslim	Never married	Ethnics in SNNP	1	Urban	SNNP	Metemma Yohannes	3	2	2	1	1	3	5	5	1	1	1	1	1	0	1	1	0	1	0	1	1	1	1	0	0	0	1	0	1	1	5	5	5	5	4	1	2	1	4
196	21	21-24	Female	Orthodox	Never married	Ethnics in SNNP	4	Urban	Addis Ababa	Metemma Yohannes	1	2	4	1	1	2	5	5	0	1	1	1	1	0	1	1	1	0	1	1	1	1	1	0	0	0	1	0	1	1	5	5	3	5	3	1	1	5	5
197	18	18-20	Female	Muslim	Never married	Oromo	3	Rural	Oromyia	Metemma Yohannes	1	2	2	1	1	3	5	5	0	1	1	1	1	0	1	1	0	1	0	1	1	0	1	0	0	0	1	0	1	1	5	5	5	5	5	1	1	1	5
198	17	14-17	Female	Muslim	Never married	Amhara	2	Urban	Amhara	Metemma Yohannes	1	2	2	1	1	3	5	5	1	1	1	1	1	0	1	1	0	1	0	1	1	0	1	0	0	0	1	0	1	1	5	5	5	5	5	1	2	1	5
199	16	14-17	Female	Protestant	Never married	Ethnics in SNNP	3	Rural	SNNP	Metemma Yohannes	1	2	2	1	0	3	2	3	0	1	1	0	0	0	0	1	1	1	0	1	1	0	1	0	1	1	1	0	0	0	4	5	3	2	4	4	2	4	3
200	17	14-17	Female	Muslim	Never married	Ethnics in SNNP	1	Rural	SNNP	Metemma Yohannes	1	3	2	1	1	2	2	4	1	1	1	0	0	0	0	1	1	1	0	1	1	1	1	1	1	1	1	1	0	1	4	5	4	2	4	4	2	4	2
201	27	25-29	Male	Muslim	Married	Oromo	5	Urban	Oromyia	Metemma Yohannes	1	2	2	1	1	3	4	5	1	1	1	0	0	0	0	1	1	1	0	1	1	0	1	1	1	1	1	1	1	1	4	5	4	2	4	4	3	3	3
202	24	21-24	Male	Muslim	Never married	Oromo	4	Urban	Oromyia	Metemma Yohannes	1	2	2	1	1	3	3	5	0	1	0	0	0	0	0	1	1	1	1	0	0	0	1	1	1	1	1	1	1	1	4	4	4	2	4	4	2	4	4
203	16	14-17	Male	Muslim	Never married	Oromo	3	Rural	Oromyia	Metemma Yohannes	1	2	2	1	1	3	2	4	0	1	0	0	0	0	0	1	1	1	0	0	1	0	0	0	1	1	1	1	1	0	3	4	2	2	4	4	2	2	2
204	22	21-24	Female	Orthodox	Never married	Amhara	4	Urban	Oromyia	Metemma Yohannes	1	2	8	1	1	3	3	5	0	1	1	1	1	1	0	1	1	0	1	0	1	1	1	1	0	1	1	1	1	1	4	5	4	2	2	4	2	4	2
205	21	21-24	Male	Muslim	Never married	Oromo	2	Rural	Oromyia	Metemma Yohannes	2	6	2	1	1	2	4	3	1	1	1	0	0	0	0	1	1	1	0	1	1	1	1	1	1	1	1	1	1	1	4	5	2	2	4	4	4	4	2
206	17	14-17	Female	Orthodox	Never married	Amhara	2	Rural	Amhara	Metemma Yohannes	1	2	2	1	1	2	3	5	0	1	1	0	0	0	0	1	1	1	0	0	0	0	1	1	1	1	1	1	0	1	4	5	4	2	4	4	4	4	2
207	22	21-24	Female	Orthodox	Never married	Ethnics in SNNP	5	Urban	SNNP	Metemma Yohannes	4	2	5	1	1	2	5	5	1	1	1	1	1	0	1	1	1	0	1	1	1	0	1	0	0	0	0	0	0	1	5	5	5	3	5	1	1	1	5
208	22	21-24	Male	Muslim	Never married	Oromo	2	Urban	Oromyia	Metemma Yohannes	3	2	5	1	1	2	5	5	0	1	1	1	1	0	1	1	0	0	0	1	1	0	0	0	1	0	0	0	1	0	5	1	5	5	3	1	2	1	5
209	22	21-24	Female	Muslim	Never married	Oromo	2	Rural	Oromyia	Metemma Yohannes	1	2	2	1	1	3	5	4	1	1	1	1	1	0	1	1	1	1	1	1	1	1	1	0	0	0	1	0	1	1	5	5	3	5	3	1	2	2	4
210	22	21-24	Female	Protestant	Never married	Ethnics in SNNP	2	Rural	SNNP	Metemma Yohannes	3	2	2	1	0	2	5	5	1	1	1	1	1	0	1	1	0	1	0	1	1	1	1	0	0	0	1	0	1	1	5	5	3	5	3	1	2	1	4
211	18	18-20	Female	Muslim	Never married	Oromo	2	Urban	Oromyia	Metemma Yohannes	1	2	2	1	1	2	3	4	1	1	1	0	1	0	0	1	1	1	0	1	1	0	1	1	1	0	1	1	0	0	4	5	3	3	4	4	2	4	2
212	22	21-24	Male	Protestant	Never married	Ethnics in SNNP	1	Rural	SNNP	Metemma Yohannes	1	6	2	1	1	2	3	3	0	1	1	0	0	0	0	1	1	1	0	1	1	0	1	1	0	1	1	1	0	0	4	5	4	4	2	4	2	4	2
213	18	18-20	Male	Protestant	Never married	Ethnics in SNNP	1	Rural	SNNP	Metemma Yohannes	1	6	2	1	1	2	3	3	1	1	1	0	0	0	0	1	1	1	0	1	1	0	1	1	1	0	1	0	1	0	4	5	4	3	2	3	2	4	2
214	25	25-29	Male	Protestant	Never married	Ethnics in SNNP	3	Rural	SNNP	Metemma Yohannes	3	2	6	1	1	3	2	5	1	1	0	0	0	0	0	1	1	1	0	1	1	0	1	1	1	1	1	0	0	0	3	3	1	1	1	5	5	1	5
215	18	18-20	Female	Protestant	Never married	Ethnics in SNNP	3	Rural	SNNP	Metemma Yohannes	1	2	2	1	0	2	3	3	1	1	1	0	0	0	0	1	1	1	0	0	0	0	0	0	1	0	1	1	1	1	4	5	4	2	4	4	4	4	2
216	23	21-24	Male	Muslim	Never married	Oromo	2	Urban	Oromyia	Metemma Yohannes	1	2	5	1	1	3	3	5	0	1	1	1	1	1	1	1	1	0	1	1	1	0	1	1	1	0	1	1	0	1	1	3	2	4	2	4	2	5	2
217	20	18-20	Male	Muslim	Never married	Oromo	2	Rural	Oromyia	Metemma Yohannes	4	6	2	1	0	2	5	5	1	1	0	0	1	0	1	1	0	1	0	1	1	1	1	0	0	0	0	0	1	1	5	5	4	5	5	1	4	1	4
218	22	21-24	Female	Orthodox	Married	Amhara	2	Urban	Amhara	Metemma Yohannes	3	4	2	1	1	1	5	5	0	1	1	1	1	0	1	1	1	1	1	1	1	1	1	0	0	0	1	0	0	1	5	5	5	5	5	1	4	2	5
219	22	21-24	Male	Muslim	Never married	Oromo	2	Rural	Oromyia	Others	1	2	2	1	1	2	5	4	0	1	1	1	1	0	1	1	0	1	0	1	1	0	1	0	0	0	0	0	0	1	5	5	3	3	3	1	5	1	5
220	20	18-20	Male	Muslim	Never married	Oromo	4	Rural	Oromyia	Others	1	2	2	1	1	3	5	5	1	1	1	1	0	0	1	1	0	1	0	1	1	1	1	0	0	0	0	0	0	1	5	5	4	5	4	1	5	1	3
221	25	25-29	Male	Muslim	Never married	Oromo	2	Rural	Oromyia	Metemma Yohannes	2	6	2	1	1	2	5	4	1	1	0	0	1	0	1	1	0	1	0	1	1	1	1	0	0	0	0	0	1	1	5	5	5	5	5	1	5	1	3
222	22	21-24	Female	Protestant	Married	Ethnics in SNNP	2	Rural	SNNP	Metemma Yohannes	1	2	2	1	1	3	5	5	1	1	1	0	1	0	0	1	0	1	0	1	1	1	1	1	1	1	1	0	1	1	5	5	5	5	5	1	1	1	3
223	21	21-24	Female	Protestant	Married	Ethnics in SNNP	2	Rural	SNNP	Metemma Yohannes	1	2	2	1	1	2	5	5	1	1	1	1	0	0	1	1	0	1	0	1	1	1	1	1	1	1	1	0	0	1	5	5	5	5	5	1	1	1	5
224	36	30-50	Male	Protestant	Never married	Oromo	2	Rural	SNNP	Metemma Yohannes	1	7	2	1	0	2	4	3	1	1	1	0	0	0	0	1	1	1	0	0	0	0	0	0	1	1	1	0	0	0	4	5	4	4	4	4	2	4	4
225	20	18-20	Male	Orthodox	Never married	Ethnics in SNNP	2	Rural	SNNP	Metemma Yohannes	1	6	2	1	1	2	3	5	0	0	1	0	0	0	1	0	1	1	0	0	0	0	1	1	1	1	1	0	0	1	4	5	4	2	4	4	2	4	2
226	22	21-24	Male	Protestant	Never married	Ethnics in SNNP	4	Rural	SNNP	Metemma Yohannes	2	2	2	1	0	2	3	5	0	1	0	0	0	0	0	1	1	1	0	0	0	0	0	0	1	1	1	0	1	0	4	5	4	2	4	4	4	4	4
227	21	21-24	Female	Protestant	Never married	Ethnics in SNNP	2	Rural	SNNP	Metemma Yohannes	1	1	2	1	1	2	3	4	1	1	1	0	0	0	1	1	1	1	0	1	1	0	1	1	1	1	1	0	0	1	1	3	4	4	4	4	2	5	2
228	18	18-20	Female	Orthodox	Never married	Amhara	4	Urban	Addis Ababa	Metemma Yohannes	1	2	2	1	1	3	1	5	0	1	1	1	1	0	1	1	0	1	0	1	1	0	1	1	1	1	1	1	1	1	4	5	4	5	5	1	2	2	4
229	26	25-29	Female	Protestant	Never married	Ethnics in SNNP	3	Rural	Amhara	Metemma Yohannes	2	2	2	1	1	2	5	5	0	1	1	0	1	0	1	1	0	1	0	1	1	1	1	1	1	1	1	1	1	1	5	2	4	5	5	1	3	1	4
230	18	18-20	Female	Orthodox	Never married	Amhara	2	Rural	Oromyia	Metemma Yohannes	1	2	2	1	1	2	5	5	1	1	1	1	1	0	1	1	0	1	0	1	1	1	1	0	0	0	0	0	0	1	1	2	4	2	4	1	2	2	4
231	19	18-20	Male	Protestant	Never married	Ethnics in SNNP	2	Rural	SNNP	Metemma Yohannes	1	7	2	1	1	1	3	4	1	1	1	0	0	0	1	1	1	1	0	1	1	0	1	1	1	1	1	0	0	0	1	3	3	5	4	3	2	2	2
232	21	21-24	Male	Others	Never married	Ethnics in SNNP	2	Rural	SNNP	Metemma Yohannes	1	2	2	1	1	2	3	5	1	1	0	0	0	0	1	1	1	1	0	1	1	0	1	1	1	1	1	1	1	1	4	4	3	2	4	4	4	4	2
233	23	21-24	Male	Protestant	Never married	Ethnics in SNNP	2	Rural	SNNP	Metemma Yohannes	1	6	2	1	1	3	3	4	0	1	1	0	0	0	0	1	1	1	0	1	1	1	1	1	1	1	1	1	1	1	5	5	4	2	3	4	2	4	2
234	23	21-24	Male	Protestant	Never married	Ethnics in SNNP	4	Rural	SNNP	Metemma Yohannes	1	2	2	1	0	2	3	5	1	1	1	0	0	0	1	1	1	1	1	1	1	0	1	1	1	1	1	1	0	0	4	5	4	2	4	4	3	2	2
235	17	14-17	Male	Muslim	Never married	Ethnics in SNNP	3	Urban	SNNP	Metemma Yohannes	2	2	2	1	1	2	5	5	0	1	1	1	1	0	1	1	0	1	0	1	1	1	1	0	0	0	0	0	0	1	5	5	5	5	4	1	2	1	3
236	21	21-24	Male	Muslim	Never married	Oromo	2	Urban	Oromyia	Metemma Yohannes	1	7	5	1	1	3	5	5	1	1	1	1	1	0	1	1	0	0	1	1	1	1	1	0	0	0	0	0	1	1	5	5	5	5	5	1	1	1	4
237	21	21-24	Male	Orthodox	Never married	Ethnics in SNNP	3	Rural	SNNP	Metemma Yohannes	1	2	2	1	0	2	5	5	0	1	1	1	1	0	1	1	0	1	0	1	1	0	1	0	0	0	0	0	0	0	5	5	5	5	5	1	5	1	4
238	20	18-20	Male	Protestant	Never married	Ethnics in SNNP	2	Rural	SNNP	Metemma Yohannes	1	2	2	1	1	2	3	4	1	1	1	0	0	0	1	1	1	1	0	1	1	1	1	1	1	1	1	0	1	1	5	5	4	2	4	4	2	4	2
239	19	18-20	Male	Protestant	Never married	Ethnics in SNNP	3	Rural	SNNP	Metemma Yohannes	1	7	2	1	0	2	3	4	1	1	1	0	0	0	1	1	1	1	0	1	1	0	1	1	1	1	1	0	1	0	5	5	5	5	4	4	2	4	2
240	18	18-20	Male	Protestant	Never married	Ethnics in SNNP	4	Rural	SNNP	Metemma Yohannes	1	6	2	1	1	2	3	4	1	1	1	0	0	0	1	1	1	1	0	1	1	1	1	1	1	0	1	1	1	1	4	4	4	2	4	4	4	4	2
241	31	30-50	Female	Orthodox	Separated/widowed	Amhara	4	Urban	Amhara	Metemma Yohannes	2	1	2	1	1	3	4	2	0	1	1	1	1	1	1	1	1	1	1	1	1	0	1	0	1	1	0	0	0	0	1	4	5	2	4	3	1	4	1
242	20	18-20	Female	Protestant	Never married	Ethnics in SNNP	4	Rural	SNNP	Metemma Yohannes	1	2	2	1	1	3	5	5	1	1	1	1	1	0	1	0	0	1	0	1	1	0	1	0	0	0	0	0	0	1	5	5	3	4	3	1	2	1	4
243	23	21-24	Female	Orthodox	Never married	Amhara	4	Urban	Amhara	Metemma Yohannes	2	5	4	1	0	2	5	5	1	1	1	1	1	0	1	1	1	0	1	1	1	0	0	1	1	1	1	0	0	1	5	5	5	5	5	1	1	1	3
244	22	21-24	Female	Orthodox	Never married	Ethnics in SNNP	3	Rural	SNNP	Metemma Yohannes	1	8	2	1	1	2	5	5	1	1	1	1	1	0	1	1	0	1	0	1	1	1	1	0	0	0	0	0	0	1	5	5	5	5	5	1	1	1	4
245	18	18-20	Female	Orthodox	Never married	Ethnics in SNNP	3	Rural	SNNP	Metemma Yohannes	1	2	2	1	1	2	5	5	0	1	1	1	1	0	1	1	0	1	0	0	0	0	0	1	1	0	1	0	0	1	5	5	5	5	5	1	1	1	3
246	21	21-24	Male	Muslim	Never married	Oromo	1	Rural	Oromyia	Metemma Yohannes	1	6	2	1	0	2	5	5	1	1	1	1	1	0	1	1	0	1	0	1	1	1	1	0	0	0	0	0	0	0	5	5	5	5	5	1	1	1	5
247	20	18-20	Female	Orthodox	Never married	Ethnics in SNNP	3	Rural	SNNP	Metemma Yohannes	1	2	2	1	1	3	5	4	1	1	0	0	1	0	1	0	0	1	0	1	1	1	0	1	1	1	1	0	0	1	5	5	5	5	5	1	1	3	3
248	31	30-50	Male	Muslim	Never married	Oromo	2	Urban	Oromyia	Metemma Yohannes	4	6	1	1	1	2	5	5	1	1	1	1	1	1	1	1	1	0	1	1	1	1	1	1	1	1	1	0	1	1	5	5	5	5	5	1	1	1	5
249	23	21-24	Male	Muslim	Never married	Oromo	3	Urban	Oromyia	Metemma Yohannes	2	7	2	1	1	3	1	4	1	1	1	0	0	0	0	1	1	1	0	1	1	1	1	1	1	1	1	0	1	0	4	5	4	2	4	3	2	4	2
250	22	21-24	Male	Protestant	Never married	Ethnics in SNNP	2	Urban	Amhara	Metemma Yohannes	1	7	2	1	1	2	3	3	1	1	0	0	0	0	1	1	1	1	1	0	0	0	0	1	1	1	1	0	1	0	4	5	4	2	4	4	4	4	2
251	16	14-17	Female	Protestant	Never married	Ethnics in SNNP	5	Rural	SNNP	Metemma Yohannes	1	2	2	1	1	2	3	5	1	1	1	0	0	0	1	1	1	1	1	0	0	0	0	1	1	0	1	1	1	0	4	5	5	2	1	4	2	4	4
252	17	14-17	Female	Muslim	Never married	Amhara	3	Rural	Amhara	Metemma Yohannes	2	2	2	1	0	2	3	3	1	1	1	0	0	0	0	1	1	1	1	1	1	1	1	1	1	1	1	0	1	0	1	5	4	2	5	3	3	4	2
253	20	18-20	Male	Orthodox	Never married	Ethnics in SNNP	2	Urban	SNNP	Metemma Yohannes	3	6	2	1	1	2	3	5	0	1	1	0	0	0	1	1	1	1	1	0	0	0	1	1	1	1	1	0	1	0	4	4	5	1	4	4	2	4	2
254	19	18-20	Female	Muslim	Never married	Amhara	4	Urban	Oromyia	Others	2	7	5	1	1	2	2	5	1	1	1	0	1	0	0	1	1	1	1	1	1	1	1	1	1	1	1	1	1	1	4	5	4	2	4	4	2	4	2
255	20	18-20	Female	Orthodox	Never married	Oromo	4	Urban	Oromyia	Others	1	4	2	1	1	2	3	5	1	1	1	0	0	0	1	1	1	1	1	1	1	0	0	1	1	1	1	1	1	0	4	5	2	2	4	4	2	4	2
256	22	21-24	Male	Muslim	Never married	Oromo	3	Rural	Oromyia	Metemma Yohannes	1	2	2	1	1	2	2	4	1	1	1	0	0	0	1	1	1	1	0	1	1	1	1	1	1	1	1	1	1	1	4	5	4	5	4	4	3	4	2
257	22	21-24	Female	Orthodox	Never married	Amhara	3	Rural	Amhara	Metemma Yohannes	1	8	2	1	0	2	5	5	1	1	1	1	1	1	1	1	0	1	1	1	1	0	0	1	1	1	1	1	1	1	5	5	5	5	3	1	1	1	3
258	21	21-24	Female	Orthodox	Never married	Amhara	3	Urban	Amhara	Metemma Yohannes	1	2	6	1	1	3	5	5	1	1	1	1	1	0	1	1	1	0	1	1	1	1	1	0	0	0	0	0	0	0	5	5	3	5	4	1	1	1	5
259	19	18-20	Female	Protestant	Never married	Ethnics in SNNP	2	Urban	SNNP	Metemma Yohannes	1	3	5	1	1	2	5	5	1	1	1	1	1	0	1	1	0	0	0	1	1	1	1	1	1	0	1	1	1	1	5	5	3	5	3	1	2	1	5
260	20	18-20	Female	Muslim	Never married	Oromo	4	Rural	Oromyia	Metemma Yohannes	1	2	2	1	0	3	5	5	1	1	1	1	1	0	1	1	0	1	0	1	1	1	1	0	0	0	0	1	1	1	5	5	5	5	3	1	1	1	3
261	25	25-29	Male	Muslim	Never married	Ethnics in SNNP	2	Urban	SNNP	Metemma Yohannes	2	1	2	1	1	2	5	5	1	1	1	1	1	0	1	1	0	1	0	1	1	1	1	1	1	1	1	1	1	1	5	5	3	5	5	1	1	1	5
262	22	21-24	Male	Orthodox	Never married	Amhara	4	Rural	Amhara	Metemma Yohannes	1	2	2	1	1	2	5	5	0	1	1	1	1	0	1	1	0	1	0	1	1	0	0	0	0	0	0	0	0	0	5	5	5	5	5	1	1	1	5
263	22	21-24	Female	Muslim	Never married	Oromo	4	Urban	Oromyia	Others	1	2	4	1	0	2	5	5	1	1	1	1	1	0	1	1	1	1	1	1	1	0	1	0	0	0	0	1	1	1	3	5	1	5	3	1	3	1	5
264	25	25-29	Male	Muslim	Never married	Amhara	4	Rural	Amhara	Metemma Yohannes	1	2	2	1	1	2	5	5	1	1	1	1	1	0	1	1	0	1	0	1	1	0	1	0	0	0	0	0	0	1	5	5	5	3	5	1	3	1	5
265	21	21-24	Female	Muslim	Married	Oromo	3	Urban	Oromyia	Metemma Yohannes	1	2	2	1	1	2	5	5	1	1	1	1	1	0	1	1	0	1	0	1	1	1	0	1	1	0	1	0	1	1	5	5	3	5	3	1	3	1	4
266	24	21-24	Female	Others	Married	Ethnics in SNNP	4	Rural	SNNP	Metemma Yohannes	1	6	2	1	0	2	3	3	0	1	1	0	0	0	0	1	1	1	0	1	0	1	0	1	1	1	0	0	0	0	4	5	4	2	4	4	5	4	2
267	25	25-29	Female	Muslim	Never married	Ethnics in SNNP	3	Rural	SNNP	Metemma Yohannes	1	2	2	1	1	2	3	4	1	1	1	0	0	0	0	1	1	1	1	1	1	0	1	1	1	1	1	0	1	1	3	5	4	4	4	4	5	4	2
268	17	14-17	Female	Orthodox	Never married	Ethnics in SNNP	2	Rural	SNNP	Metemma Yohannes	1	2	2	1	1	2	3	4	0	1	1	0	0	0	0	1	1	1	1	1	1	0	1	1	1	1	1	1	0	1	5	5	4	4	4	4	5	4	2
269	19	18-20	Female	Orthodox	Never married	Ethnics in SNNP	3	Rural	SNNP	Metemma Yohannes	1	2	2	1	0	2	3	5	1	1	1	0	0	0	0	1	1	1	0	1	1	1	1	0	0	0	1	1	0	0	4	5	4	2	4	4	1	2	2
270	19	18-20	Female	Orthodox	Married	Amhara	1	Rural	Oromyia	Metemma Yohannes	4	3	8	1	1	1	3	3	0	1	1	1	1	1	0	1	1	0	1	1	1	1	1	1	1	1	1	0	1	0	5	4	4	2	4	5	5	4	2
271	20	18-20	Male	Protestant	Never married	Ethnics in SNNP	4	Rural	SNNP	Metemma Yohannes	1	2	2	1	1	3	3	4	1	1	1	0	0	0	0	1	1	1	0	1	1	1	1	1	1	1	1	1	1	0	4	5	4	2	2	4	2	4	4
272	18	18-20	Male	Others	Never married	Ethnics in SNNP	3	Rural	SNNP	Metemma Yohannes	1	6	2	1	0	3	3	4	1	1	1	0	0	0	0	1	1	1	1	1	1	1	1	1	1	1	1	1	0	0	5	5	4	2	4	4	2	4	2
273	24	21-24	Male	Others	Never married	Ethnics in SNNP	4	Urban	SNNP	Metemma Yohannes	1	1	5	1	1	2	3	4	1	1	1	1	1	1	0	1	1	1	1	1	1	1	1	1	1	0	1	0	1	1	1	5	4	5	4	3	2	4	2
274	22	21-24	Female	Muslim	Never married	Oromo	3	Rural	Oromyia	Metemma Yohannes	1	2	2	1	1	2	5	5	0	1	1	1	1	0	1	1	0	1	0	1	1	1	1	0	0	0	0	0	1	1	5	5	5	5	4	1	1	1	3
275	22	21-24	Male	Muslim	Never married	Ethnics in SNNP	2	Urban	SNNP	Others	2	7	5	1	1	2	5	5	1	1	1	1	1	0	1	1	1	0	1	1	1	1	1	0	0	0	0	0	1	1	5	5	5	5	5	1	1	1	5
276	25	25-29	Female	Orthodox	Never married	Ethnics in SNNP	3	Rural	SNNP	Metemma Yohannes	1	2	2	1	1	3	5	5	1	1	0	0	1	0	1	0	0	1	0	1	1	0	1	1	1	0	1	0	0	0	5	5	5	5	5	1	1	1	5
277	25	25-29	Female	Muslim	Married	Ethnics in SNNP	2	Rural	SNNP	Metemma Yohannes	1	6	2	1	1	2	5	5	1	1	1	1	0	0	1	0	0	1	0	1	1	1	1	1	1	1	1	0	0	1	5	5	5	5	5	1	1	1	5
278	21	21-24	Male	Muslim	Never married	Oromo	4	Rural	Oromyia	Metemma Yohannes	1	2	2	1	0	2	5	5	1	1	1	1	1	0	1	1	1	1	0	1	1	0	1	0	0	0	0	0	0	1	5	3	3	2	2	1	3	1	5
279	25	25-29	Male	Orthodox	Never married	Amhara	2	Rural	Amhara	Metemma Yohannes	1	6	2	1	1	2	5	5	0	1	1	1	1	0	1	1	0	1	0	1	1	1	1	1	1	1	1	0	1	1	5	5	3	3	3	1	3	1	5
280	23	21-24	Female	Muslim	Married	Oromo	2	Rural	Oromyia	Metemma Yohannes	1	2	2	1	1	3	5	5	0	1	1	1	1	0	1	1	0	1	0	1	1	1	1	1	1	0	1	0	1	0	5	5	5	5	5	1	1	1	5
281	21	21-24	Female	Orthodox	Never married	Amhara	3	Rural	Oromyia	Metemma Yohannes	1	2	2	1	1	3	5	5	1	1	0	0	1	0	1	0	0	1	0	1	1	1	1	0	0	0	0	0	0	1	5	5	5	5	5	1	1	1	5
282	22	21-24	Female	Protestant	Never married	Ethnics in SNNP	2	Rural	SNNP	Metemma Yohannes	1	2	2	1	1	3	5	5	0	1	1	1	1	0	1	1	0	1	0	1	1	1	1	1	1	1	1	0	0	1	5	5	3	4	3	1	1	1	5
283	23	21-24	Female	Muslim	Never married	Oromo	1	Rural	Oromyia	Metemma Yohannes	1	2	2	1	1	2	5	4	0	1	1	1	1	0	1	1	0	1	0	1	1	1	1	0	0	0	0	0	0	1	5	5	5	1	5	1	1	1	5
284	18	18-20	Male	Muslim	Never married	Oromo	2	Rural	Oromyia	Metemma Yohannes	1	6	2	1	0	1	3	3	1	1	1	1	1	1	0	1	1	1	0	1	1	1	1	1	1	0	1	0	1	0	4	5	3	2	4	3	2	4	2
285	24	21-24	Male	Protestant	Never married	Ethnics in SNNP	5	Urban	SNNP	Metemma Yohannes	1	2	2	1	1	3	3	5	0	1	1	0	1	1	1	1	1	0	1	1	1	1	1	1	1	1	1	1	1	1	5	5	4	4	4	4	2	4	2
286	25	25-29	Male	Protestant	Never married	Ethnics in SNNP	4	Urban	SNNP	Metemma Yohannes	2	7	2	1	1	3	2	4	1	1	1	0	0	0	1	1	1	1	1	1	1	1	1	1	1	1	1	1	1	1	5	5	4	5	4	4	2	4	2
287	23	21-24	Male	Muslim	Never married	Oromo	1	Rural	Oromyia	Metemma Yohannes	2	6	2	1	1	2	3	4	1	1	1	0	0	0	1	1	1	1	0	1	1	1	1	1	1	1	1	1	1	1	5	5	4	2	4	4	5	4	2
288	23	21-24	Female	Orthodox	Never married	Amhara	2	Urban	Addis Ababa	Others	4	7	8	1	1	1	3	2	1	1	0	1	1	1	1	1	1	0	1	1	1	1	1	1	1	1	1	1	1	0	5	5	4	3	4	4	3	2	2
289	28	25-29	Male	Muslim	Never married	Oromo	2	Rural	Oromyia	Metemma Yohannes	1	6	2	1	1	2	2	4	1	1	1	0	0	0	0	1	1	1	1	0	0	0	0	1	1	1	1	1	1	1	4	5	4	2	2	4	2	4	2
290	22	21-24	Male	Muslim	Never married	Oromo	3	Rural	Amhara	Metemma Yohannes	1	2	2	1	0	2	5	3	1	0	1	0	0	0	0	1	1	1	0	0	0	0	0	0	1	0	1	1	0	1	5	5	4	2	4	3	5	4	2
291	21	21-24	Male	Orthodox	Never married	Amhara	3	Rural	Amhara	Metemma Yohannes	1	2	2	1	1	3	2	4	1	1	1	0	0	0	1	1	1	1	0	1	1	1	1	1	1	0	1	1	0	0	5	5	4	2	2	3	5	4	2
292	17	14-17	Female	Muslim	Never married	Ethnics in SNNP	2	Rural	SNNP	Metemma Yohannes	1	2	2	1	1	2	3	5	1	1	1	0	0	0	0	1	1	1	0	1	1	1	1	1	1	1	1	1	1	1	4	5	4	2	4	4	2	4	2
293	20	18-20	Female	Muslim	Never married	Oromo	2	Rural	SNNP	Metemma Yohannes	1	2	2	1	1	3	5	5	1	1	1	1	0	0	1	1	0	1	0	1	1	0	1	1	1	1	1	1	1	1	5	5	5	5	5	1	3	1	5
294	27	25-29	Female	Muslim	Married	Ethnics in SNNP	1	Urban	Oromyia	Metemma Yohannes	1	9	2	1	1	2	5	5	1	1	1	1	1	1	1	1	1	0	1	1	1	1	1	0	0	0	0	0	1	1	5	5	5	5	5	1	2	1	3
295	27	25-29	Male	Muslim	Married	Ethnics in SNNP	2	Rural	SNNP	Metemma Yohannes	1	6	2	1	1	3	5	4	0	1	1	1	1	0	1	1	0	1	0	1	1	1	0	0	0	0	0	0	0	1	5	5	5	5	5	1	1	1	5
296	23	21-24	Female	Muslim	Married	Ethnics in SNNP	1	Rural	SNNP	Metemma Yohannes	1	9	2	1	1	3	5	5	1	1	1	1	1	0	1	1	0	1	0	1	1	1	0	0	0	0	0	0	0	1	5	5	5	5	5	1	1	1	5
297	23	21-24	Male	Muslim	Never married	Oromo	3	Urban	Oromyia	Metemma Yohannes	2	2	2	1	1	2	5	5	0	1	1	1	1	0	1	0	0	1	0	1	1	1	0	0	0	0	0	0	1	1	5	5	5	5	5	1	1	1	5
298	32	30-50	Male	Muslim	Married	Oromo	5	Urban	Oromyia	Metemma Yohannes	1	7	2	1	0	2	5	5	1	1	1	1	1	0	1	1	0	1	0	1	1	1	0	1	1	0	1	0	0	0	5	5	5	5	5	1	1	1	5
299	22	21-24	Female	Muslim	Married	Oromo	3	Rural	Oromyia	Metemma Yohannes	1	9	2	1	1	3	5	5	1	1	1	1	1	0	1	1	0	1	0	1	1	1	1	1	1	1	1	0	0	1	5	5	5	5	5	1	1	1	5
300	22	21-24	Male	Muslim	Never married	Oromo	1	Rural	Oromyia	Metemma Yohannes	2	6	2	1	1	2	5	5	0	1	1	1	1	0	1	0	0	1	0	1	1	0	0	0	0	0	0	0	0	1	5	5	5	5	5	1	1	1	5
301	27	25-29	Female	Muslim	Married	Oromo	2	Urban	Oromyia	Metemma Yohannes	2	9	2	1	1	3	5	5	1	1	1	1	1	1	1	1	1	1	0	1	1	1	1	0	0	0	0	0	0	1	5	5	5	4	5	1	1	1	1
302	22	21-24	Female	Orthodox	Never married	Oromo	2	Rural	SNNP	Metemma Yohannes	1	2	2	1	1	3	5	5	0	1	0	0	0	0	1	0	0	1	0	1	1	0	1	1	1	1	1	0	0	1	5	5	3	1	3	1	3	1	5
303	21	21-24	Female	Muslim	Never married	Oromo	2	Rural	Oromyia	Metemma Yohannes	1	6	2	1	1	2	3	4	1	0	1	0	0	0	0	1	1	1	1	1	1	1	1	1	1	1	1	0	0	0	4	5	3	1	4	4	5	1	2
304	27	25-29	Female	Orthodox	Never married	Oromo	4	Urban	Addis Ababa	Metemma Yohannes	1	4	5	1	1	3	3	4	0	1	1	1	1	1	1	1	1	0	1	1	1	1	1	1	1	0	1	0	1	0	4	5	4	2	4	4	5	4	2
305	21	21-24	Male	Muslim	Never married	Oromo	4	Urban	Oromyia	Metemma Yohannes	1	2	2	1	1	3	3	4	1	0	1	1	1	1	0	1	1	0	0	1	1	0	1	1	0	1	1	1	0	0	4	5	4	2	4	4	2	4	2
306	28	25-29	Male	Orthodox	Never married	Ethnics in SNNP	2	Urban	SNNP	Metemma Yohannes	4	6	8	1	1	1	2	3	1	1	0	0	0	0	0	1	1	1	0	1	1	0	1	1	1	1	1	0	1	0	5	5	4	2	4	3	1	1	4
307	15	14-17	Female	Muslim	Never married	Ethnics in SNNP	5	Rural	SNNP	Metemma Yohannes	3	2	2	1	1	3	3	4	1	1	1	0	0	0	0	1	1	1	0	0	0	0	1	0	1	0	0	0	0	0	1	5	4	2	4	3	2	2	2
308	19	18-20	Male	Orthodox	Never married	Ethnics in SNNP	2	Rural	SNNP	Metemma Yohannes	2	5	2	1	1	3	3	4	1	1	1	0	0	0	1	1	1	1	0	0	0	0	0	1	1	1	0	1	0	0	4	5	4	4	4	4	5	4	2
309	49	30-50	Female	Muslim	Never married	Amhara	3	Urban	Addis Ababa	Metemma Yohannes	3	5	2	1	0	1	3	3	1	1	1	1	1	1	1	1	1	0	1	1	1	1	1	1	0	1	1	0	1	0	4	5	4	2	4	4	5	4	2
310	21	21-24	Male	Orthodox	Never married	Amhara	4	Urban	Addis Ababa	Metemma Yohannes	1	2	4	1	1	2	4	3	1	1	1	1	1	1	1	1	1	0	1	1	0	1	1	1	1	1	1	1	1	1	5	5	4	2	4	5	5	2	2
311	24	21-24	Female	Protestant	Never married	Amhara	3	Urban	Amhara	Metemma Yohannes	1	3	2	1	1	2	5	5	1	1	1	1	1	1	1	1	1	0	1	1	1	1	1	1	1	1	1	0	0	1	5	5	5	5	3	1	1	1	5
312	20	18-20	Female	Muslim	Never married	Oromo	2	Rural	Oromyia	Metemma Yohannes	2	2	2	1	1	2	5	5	1	1	1	1	1	0	1	1	0	1	0	1	1	0	1	0	0	0	0	0	0	1	5	5	5	5	5	1	1	1	5
313	25	25-29	Female	Orthodox	Never married	Oromo	2	Urban	SNNP	Metemma Yohannes	4	7	5	1	1	2	5	5	1	1	1	1	1	0	1	1	1	0	1	0	0	0	0	0	0	0	0	0	1	1	3	2	3	2	5	1	1	1	5
314	43	30-50	Male	Orthodox	Married	Others	4	Urban	Addis Ababa	Metemma Yohannes	4	9	1	1	1	2	5	5	0	1	1	1	1	1	1	1	1	0	0	1	1	1	1	1	1	0	1	1	1	1	5	5	5	5	5	1	4	1	5
315	24	21-24	Female	Muslim	Married	Ethnics in SNNP	2	Urban	Addis Ababa	Metemma Yohannes	1	9	2	1	1	3	5	5	0	1	1	1	1	0	1	0	1	0	0	1	1	1	0	1	1	1	1	0	1	1	5	5	5	5	5	1	1	1	5
316	23	21-24	Female	Muslim	Married	Amhara	2	Rural	Amhara	Metemma Yohannes	1	2	2	1	1	3	5	5	1	1	1	1	1	0	1	1	0	1	1	1	1	1	1	1	1	1	1	1	1	1	5	5	5	5	5	1	1	1	5
317	23	21-24	Female	Orthodox	Married	Amhara	1	Rural	Amhara	Metemma Yohannes	1	6	2	1	1	3	5	5	1	1	0	0	1	0	1	1	1	1	0	1	1	1	1	1	1	0	1	1	1	1	5	5	5	5	5	1	4	1	5
318	21	21-24	Male	Others	Never married	Ethnics in SNNP	3	Urban	SNNP	Metemma Yohannes	1	2	5	1	1	2	3	5	1	1	1	1	1	1	1	1	1	0	1	1	1	0	1	1	1	1	1	1	1	1	1	1	3	2	4	3	5	4	2
319	22	21-24	Male	Muslim	Never married	Oromo	3	Urban	Oromyia	Metemma Yohannes	1	2	5	1	1	2	3	3	1	1	1	1	1	1	0	1	1	0	1	1	1	0	1	1	1	1	1	1	1	1	1	5	2	1	4	5	5	4	2
320	22	21-24	Female	Orthodox	Married	Amhara	2	Urban	Addis Ababa	Metemma Yohannes	2	4	2	1	0	1	1	4	1	1	1	1	1	1	1	1	1	0	1	1	1	0	1	1	1	1	1	1	1	1	5	5	4	2	4	4	1	4	2
321	28	25-29	Female	Protestant	Never married	Amhara	5	Urban	Amhara	Metemma Yohannes	1	5	8	1	1	2	3	5	0	1	1	1	1	1	1	1	1	0	1	1	1	0	1	1	1	0	1	1	1	1	5	5	4	2	4	4	2	3	4
322	20	18-20	Male	Muslim	Never married	Oromo	3	Urban	Oromyia	Metemma Yohannes	1	2	2	1	1	2	3	3	1	1	1	0	0	0	0	1	1	1	0	1	1	1	1	1	1	1	1	1	1	1	3	2	1	1	1	5	5	1	5
323	20	18-20	Female	Muslim	Never married	Oromo	2	Urban	Oromyia	Metemma Yohannes	1	2	2	1	1	2	5	5	0	1	1	1	0	0	1	1	0	1	0	1	1	1	0	1	1	0	1	1	1	1	5	5	5	5	5	1	1	1	5
324	21	21-24	Female	Muslim	Never married	Oromo	2	Urban	Oromyia	Metemma Yohannes	1	2	5	1	1	2	5	5	0	1	1	1	1	1	1	1	1	0	1	1	1	1	1	1	1	0	1	1	1	1	5	5	5	5	5	1	3	1	5
325	18	18-20	Female	Orthodox	Never married	Others	2	Urban	Others	Metemma Yohannes	4	2	4	1	1	1	2	4	0	1	1	1	1	0	1	1	0	0	0	0	0	0	0	1	1	1	1	1	1	1	1	5	5	5	5	1	2	2	5
326	18	18-20	Female	Orthodox	Never married	Oromo	1	Rural	Oromyia	Metemma Yohannes	2	2	2	1	1	2	5	5	0	1	1	1	1	0	1	1	1	1	0	1	1	1	1	1	1	0	1	1	1	1	5	5	5	5	5	1	1	1	5
327	26	25-29	Male	Protestant	Never married	Oromo	4	Urban	Oromyia	Metemma Yohannes	1	6	2	1	1	3	3	4	1	1	1	0	0	0	0	1	1	1	0	1	1	1	1	1	1	0	1	1	1	1	4	2	5	2	4	4	5	4	2
328	22	21-24	Female	Protestant	Never married	Ethnics in SNNP	4	Rural	SNNP	Metemma Yohannes	1	2	2	1	1	3	3	4	0	1	1	0	1	0	0	1	1	1	1	0	0	0	0	1	1	0	1	1	0	0	2	5	1	2	4	4	5	4	2
329	23	21-24	Female	Orthodox	Married	Amhara	2	Rural	Amhara	Metemma Yohannes	1	2	2	1	1	3	1	3	1	1	1	0	0	0	0	1	1	1	0	1	1	0	1	1	1	0	1	1	1	1	1	5	4	2	4	4	4	4	2
330	19	18-20	Male	Orthodox	Never married	Amhara	3	Urban	Addis Ababa	Metemma Yohannes	1	2	5	1	1	2	3	3	1	1	1	1	1	1	1	1	1	0	1	1	1	0	1	1	1	1	1	1	0	1	3	5	4	2	2	5	2	4	2
331	24	21-24	Male	Muslim	Married	Ethnics in SNNP	2	Rural	SNNP	Metemma Yohannes	2	7	2	1	1	3	5	5	0	1	1	1	1	0	1	1	0	1	0	1	1	1	1	1	1	0	1	1	1	1	5	5	5	5	5	1	1	1	5
332	22	21-24	Female	Muslim	Married	Ethnics in SNNP	2	Rural	SNNP	Metemma Yohannes	2	2	2	1	1	3	5	5	1	1	1	1	1	0	1	0	0	1	0	1	1	1	1	0	0	0	0	0	1	1	5	5	5	5	4	1	2	1	5
333	20	18-20	Female	Muslim	Never married	Ethnics in SNNP	2	Rural	SNNP	Metemma Yohannes	1	2	2	1	1	3	5	5	0	1	1	1	1	0	1	1	0	1	0	1	1	1	1	0	0	0	0	0	0	1	5	5	5	5	5	1	1	1	5
334	21	21-24	Female	Orthodox	Married	Amhara	1	Rural	Amhara	Metemma Yohannes	1	6	2	1	1	2	5	5	1	1	1	1	1	0	1	1	0	1	0	1	1	1	1	0	0	0	0	0	0	1	5	5	5	5	5	1	1	1	5
335	24	21-24	Female	Muslim	Never married	Amhara	3	Rural	Amhara	Metemma Yohannes	1	2	2	1	1	3	5	5	0	1	1	1	1	0	1	0	1	1	0	1	1	1	1	0	0	0	0	1	0	0	5	5	5	5	5	1	1	1	5
336	18	18-20	Female	Protestant	Never married	Ethnics in SNNP	2	Urban	Addis Ababa	Metemma Yohannes	1	3	2	1	0	3	2	5	1	1	1	1	1	0	1	1	0	1	0	1	1	0	1	0	0	0	0	0	1	1	3	5	3	5	3	1	5	1	5
337	25	25-29	Female	Muslim	Never married	Ethnics in SNNP	2	Rural	SNNP	Metemma Yohannes	1	2	2	1	1	2	3	5	1	1	1	0	1	0	1	1	1	1	0	1	1	0	1	1	1	0	1	0	0	0	5	5	5	5	5	1	1	1	5
338	26	25-29	Female	Muslim	Never married	Ethnics in SNNP	4	Urban	Addis Ababa	Metemma Yohannes	2	7	8	1	1	2	5	5	1	1	0	1	0	1	1	1	0	0	1	1	1	1	1	0	0	0	0	0	1	0	5	5	5	5	3	1	3	1	5
339	18	18-20	Female	Muslim	Never married	Ethnics in SNNP	2	Rural	SNNP	Metemma Yohannes	2	2	2	1	1	3	2	5	0	1	0	0	1	0	0	0	0	1	0	1	1	1	1	0	0	0	0	0	0	1	5	5	5	5	5	1	2	1	5
340	20	18-20	Female	Muslim	Never married	Oromo	2	Rural	Oromyia	Metemma Yohannes	1	2	2	1	1	3	5	3	1	1	0	0	1	0	1	1	0	1	0	0	0	1	0	0	0	0	0	0	0	1	5	5	5	5	3	1	1	1	5
341	22	21-24	Male	Muslim	Never married	Oromo	5	Urban	Oromyia	Metemma Yohannes	4	2	2	1	1	3	5	5	0	1	1	1	1	0	1	1	0	1	0	0	1	1	1	0	0	0	1	0	0	1	5	5	5	5	3	1	3	1	5
342	23	21-24	Female	Muslim	Never married	Amhara	2	Urban	Amhara	Metemma Yohannes	1	3	2	1	0	3	1	5	0	1	0	0	1	0	1	0	0	1	0	1	1	0	1	1	1	1	1	0	1	1	5	5	5	5	3	1	1	1	5
343	25	25-29	Female	Muslim	Never married	Ethnics in SNNP	2	Rural	SNNP	Metemma Yohannes	1	2	2	1	1	3	3	5	1	1	0	0	1	0	0	0	0	1	0	1	1	1	0	0	0	0	0	0	0	1	5	5	5	5	5	1	1	1	5
344	23	21-24	Female	Orthodox	Married	Amhara	2	Urban	Addis Ababa	Metemma Yohannes	3	3	2	1	1	2	3	2	0	1	0	0	0	0	1	1	1	1	0	1	1	1	1	1	1	1	1	1	1	1	1	4	5	4	1	4	3	1	4
345	23	21-24	Female	Orthodox	Never married	Oromo	3	Urban	Oromyia	Others	1	2	2	1	1	3	5	5	1	1	1	1	1	0	1	1	0	1	0	1	1	1	1	1	1	1	1	0	0	0	5	5	3	5	3	1	1	1	5
346	26	25-29	Male	Protestant	Never married	Ethnics in SNNP	2	Rural	SNNP	Others	1	6	2	1	1	3	2	5	1	1	0	0	1	0	1	1	0	1	0	1	1	1	1	1	1	0	1	0	0	0	5	5	5	5	5	1	5	1	5
347	20	18-20	Female	Muslim	Never married	Amhara	3	Urban	Amhara	Metemma Yohannes	3	2	2	1	1	3	5	5	0	1	1	1	1	1	1	1	1	1	0	1	1	1	1	0	0	0	0	0	1	1	5	5	5	5	3	1	4	1	5
348	23	21-24	Male	Muslim	Never married	Oromo	4	Rural	Oromyia	Metemma Yohannes	4	2	2	1	0	2	5	5	1	1	1	1	1	0	1	1	0	1	0	1	1	1	1	1	1	0	1	0	0	1	5	5	5	3	5	1	5	1	5
349	18	18-20	Female	Orthodox	Never married	Oromo	3	Urban	Oromyia	Metemma Yohannes	1	2	5	1	1	3	2	5	1	1	1	1	1	1	1	1	1	0	1	1	1	1	1	1	1	1	1	0	0	1	5	5	5	5	5	1	4	1	5
350	25	25-29	Female	Muslim	Never married	Ethnics in SNNP	2	Urban	Amhara	Metemma Yohannes	3	3	2	1	1	2	2	5	1	1	1	1	1	0	1	1	0	1	0	1	1	1	1	1	1	1	1	0	0	1	5	5	3	4	3	1	4	1	5
351	22	21-24	Male	Others	Never married	Oromo	2	Rural	SNNP	Metemma Yohannes	1	6	2	1	1	2	5	4	0	1	0	0	0	0	1	0	0	1	0	0	0	0	0	0	0	0	1	0	0	0	5	3	2	3	4	4	4	4	4
352	20	18-20	Female	Muslim	Never married	Ethnics in SNNP	2	Rural	SNNP	Metemma Yohannes	1	2	2	1	1	3	4	5	1	1	0	0	1	0	1	0	0	1	0	0	0	0	0	1	0	1	1	1	1	0	4	5	2	1	2	4	4	5	4
353	18	18-20	Female	Protestant	Never married	Ethnics in SNNP	4	Urban	SNNP	Metemma Yohannes	1	2	4	1	1	2	4	5	0	1	1	1	1	1	1	1	1	1	1	1	1	1	1	1	1	1	1	1	1	1	4	4	4	4	5	4	5	2	4
354	27	25-29	Female	Protestant	Married	Ethnics in SNNP	3	Rural	SNNP	Metemma Yohannes	1	9	2	1	1	4	4	2	1	1	1	0	1	0	1	1	1	1	0	1	1	1	1	1	1	1	1	1	1	0	4	4	1	4	4	5	5	1	1
355	22	21-24	Female	Muslim	Never married	Oromo	1	Rural	Oromyia	Metemma Yohannes	1	2	2	1	1	3	5	5	1	1	1	1	1	0	1	0	0	1	0	1	1	1	1	0	0	0	0	0	0	1	3	4	3	3	2	1	4	1	5
356	20	18-20	Male	Muslim	Never married	Amhara	1	Urban	Oromyia	Metemma Yohannes	1	6	2	1	1	3	5	5	0	1	1	1	0	0	1	1	0	1	0	1	1	1	1	1	1	0	1	0	1	1	5	5	5	5	5	1	3	1	5
357	23	21-24	Male	Muslim	Never married	Oromo	3	Urban	Oromyia	Metemma Yohannes	1	2	2	1	1	3	5	5	1	1	1	1	1	0	1	1	1	1	0	1	1	1	1	1	1	0	1	1	1	1	5	5	5	5	5	1	4	1	5
358	26	25-29	Male	Muslim	Married	Oromo	2	Rural	Oromyia	Metemma Yohannes	1	6	2	1	1	3	5	5	1	1	1	1	1	0	1	1	0	1	0	1	1	1	0	1	1	0	1	0	0	1	5	5	5	5	5	1	4	1	5
359	20	18-20	Female	Muslim	Never married	Amhara	2	Urban	Oromyia	Metemma Yohannes	1	2	7	1	1	3	5	5	1	1	1	1	1	1	1	1	1	0	1	1	1	1	1	0	0	0	0	0	0	1	5	5	5	5	3	1	4	1	5
360	19	18-20	Female	Muslim	Married	Oromo	3	Rural	Oromyia	Metemma Yohannes	3	2	2	1	0	2	3	5	1	1	1	1	1	0	1	1	1	1	1	1	1	1	1	1	0	0	1	1	0	0	3	5	4	1	2	2	4	5	3
361	21	21-24	Female	Orthodox	Married	Oromo	3	Urban	Oromyia	Metemma Yohannes	4	3	1	1	1	1	1	2	0	1	0	0	0	0	1	0	1	0	0	1	1	1	1	0	1	0	1	0	0	0	1	4	4	1	4	4	5	2	3
362	21	21-24	Male	Muslim	Never married	Amhara	1	Rural	Amhara	Metemma Yohannes	1	6	2	1	1	3	4	4	1	1	1	0	0	0	0	1	1	1	0	0	1	0	1	1	1	1	1	0	0	0	5	5	4	2	2	4	2	4	2
363	23	21-24	Female	Muslim	Never married	Amhara	4	Rural	Amhara	Metemma Yohannes	1	2	2	1	1	2	3	3	1	1	1	0	0	0	0	1	1	1	0	1	1	0	1	1	1	1	1	1	0	0	4	4	4	4	2	2	2	4	2
364	22	21-24	Male	Muslim	Never married	Amhara	1	Rural	Amhara	Metemma Yohannes	1	6	2	1	1	2	3	3	0	1	1	0	0	0	0	1	1	1	0	1	1	0	1	1	1	1	1	0	1	0	4	5	4	5	4	4	2	4	2
365	33	30-50	Female	Muslim	Married	Amhara	2	Rural	Amhara	Metemma Yohannes	2	4	2	1	1	2	3	3	1	1	1	1	1	0	0	1	1	1	0	1	1	0	1	1	1	0	1	1	0	0	4	2	5	2	4	4	2	4	2
366	20	18-20	Male	Orthodox	Never married	Amhara	4	Urban	Addis Ababa	Metemma Yohannes	1	2	3	1	1	2	4	3	1	1	1	1	1	1	1	1	1	0	1	1	1	1	1	1	0	1	1	1	0	1	3	1	4	2	4	5	5	4	2
367	30	30-50	Female	Muslim	Never married	Oromo	1	Rural	Oromyia	Metemma Yohannes	1	4	5	1	0	2	3	4	0	0	1	1	1	1	1	1	1	0	1	1	1	1	1	1	1	1	1	1	0	0	5	5	3	5	4	4	5	4	2
368	19	18-20	Male	Orthodox	Never married	Ethnics in SNNP	4	Urban	SNNP	Metemma Yohannes	2	2	2	1	1	3	5	5	1	1	1	1	1	1	1	1	0	1	0	1	1	1	1	1	1	1	1	0	0	1	5	5	5	5	5	1	4	1	5
369	26	25-29	Male	Muslim	Never married	Oromo	4	Rural	Oromyia	Metemma Yohannes	1	6	2	1	1	3	2	5	1	1	1	1	1	0	1	0	0	1	1	0	1	1	1	1	1	0	1	0	0	1	5	5	5	5	5	1	1	1	5
370	26	25-29	Male	Orthodox	Never married	Ethnics in SNNP	2	Rural	SNNP	Metemma Yohannes	1	7	2	1	1	3	2	5	0	1	1	1	1	0	1	1	0	1	0	1	1	0	1	1	1	1	1	0	0	1	5	5	5	5	5	1	4	1	5
371	21	21-24	Male	Muslim	Never married	Oromo	4	Urban	Oromyia	Metemma Yohannes	1	2	2	1	1	3	5	5	1	1	1	1	1	0	1	1	1	1	1	1	1	1	1	0	0	0	0	0	1	1	5	5	5	5	5	1	3	1	5
372	24	21-24	Female	Protestant	Never married	Ethnics in SNNP	5	Urban	SNNP	Metemma Yohannes	1	2	2	1	1	3	5	5	1	1	1	1	1	0	1	1	0	1	0	1	1	0	1	1	1	0	1	0	0	1	5	5	5	5	5	1	3	1	5
373	20	18-20	Female	Protestant	Never married	Ethnics in SNNP	4	Urban	SNNP	Metemma Yohannes	1	2	2	1	1	3	5	5	0	1	1	1	1	0	1	0	0	1	0	1	1	0	1	0	0	0	0	0	0	1	5	5	5	5	5	1	4	1	5
374	19	18-20	Female	Orthodox	Never married	Ethnics in SNNP	3	Urban	SNNP	Metemma Yohannes	1	2	5	1	1	2	4	3	1	1	1	1	1	1	1	1	1	0	0	1	0	1	1	1	1	0	1	0	0	1	4	5	1	1	5	5	1	2	2
375	18	18-20	Female	Orthodox	Never married	Amhara	3	Urban	Addis Ababa	Metemma Yohannes	4	2	4	1	1	2	4	3	1	1	1	1	1	1	1	1	1	0	1	1	1	0	1	0	0	0	0	1	0	1	1	4	1	5	3	5	2	1	1
376	16	14-17	Female	Protestant	Never married	Ethnics in SNNP	4	Rural	SNNP	Metemma Yohannes	1	2	2	1	1	3	2	3	0	1	0	0	0	0	1	1	1	1	0	1	1	0	1	0	0	0	1	1	0	1	5	3	2	4	2	3	1	5	1
377	18	18-20	Female	Muslim	Never married	Oromo	2	Urban	Oromyia	Metemma Yohannes	2	3	2	1	1	1	1	2	0	1	1	0	0	0	0	1	1	0	0	1	1	1	1	1	1	0	1	0	1	1	1	3	2	1	2	5	3	4	1
378	27	25-29	Female	Muslim	Married	Oromo	1	Rural	Oromyia	Metemma Yohannes	2	6	2	1	1	1	4	3	0	1	1	0	0	0	0	1	1	1	0	0	0	0	0	0	0	0	0	0	0	0	5	5	4	2	4	5	2	1	2
379	19	18-20	Female	Muslim	Never married	Ethnics in SNNP	2	Rural	SNNP	Metemma Yohannes	1	7	2	1	0	2	3	3	1	1	1	0	0	0	0	1	1	1	0	1	1	1	1	1	1	0	1	0	1	0	5	5	4	3	4	4	2	4	2
380	20	18-20	Male	Muslim	Never married	Ethnics in SNNP	2	Rural	SNNP	Metemma Yohannes	1	6	2	1	1	2	3	3	0	1	1	0	0	0	0	1	1	1	1	1	1	1	1	1	1	0	1	0	1	0	5	5	4	2	4	4	5	4	2
381	19	18-20	Female	Orthodox	Never married	Ethnics in SNNP	2	Rural	SNNP	Metemma Yohannes	3	2	2	1	1	2	3	4	0	0	1	0	0	0	0	1	1	1	0	0	0	1	1	1	1	0	1	0	1	0	5	5	4	4	4	5	4	4	2
382	18	18-20	Female	Orthodox	Married	Ethnics in SNNP	3	Urban	SNNP	Metemma Yohannes	3	3	2	1	1	2	3	3	1	0	1	0	0	0	0	1	1	1	0	1	1	1	1	1	0	0	1	0	1	0	5	4	1	2	4	5	2	4	2
383	21	21-24	Male	Muslim	Never married	Oromo	2	Rural	Oromyia	Metemma Yohannes	1	6	2	1	1	2	3	4	0	0	0	0	0	0	0	1	1	1	0	1	1	1	1	1	1	0	1	1	1	1	5	5	4	2	4	4	5	4	2
384	28	25-29	Male	Muslim	Never married	Amhara	3	Rural	Amhara	Metemma Yohannes	1	7	2	1	0	3	2	5	1	1	1	1	1	0	1	1	0	1	0	1	1	1	1	1	1	0	1	1	1	0	5	5	5	5	5	1	5	1	5
385	25	25-29	Female	Orthodox	Married	Oromo	3	Urban	Addis Ababa	Metemma Yohannes	1	9	2	1	1	3	2	4	1	1	1	1	1	1	1	1	1	1	1	1	1	1	1	1	1	1	1	1	1	1	5	5	5	5	5	1	1	1	5
386	21	21-24	Female	Orthodox	Never married	Ethnics in SNNP	3	Urban	SNNP	Metemma Yohannes	2	7	2	1	1	2	2	5	0	1	1	1	1	1	1	1	1	1	1	1	1	0	1	1	1	1	1	1	1	1	5	5	5	5	5	1	1	1	5
387	19	18-20	Male	Orthodox	Never married	Ethnics in SNNP	2	Urban	SNNP	Metemma Yohannes	1	8	2	1	1	3	5	5	0	1	1	1	1	0	1	0	0	1	0	1	1	0	1	0	0	0	0	0	0	0	5	5	5	5	5	1	5	1	5
388	18	18-20	Female	Protestant	Never married	Ethnics in SNNP	2	Urban	SNNP	Metemma Yohannes	1	2	2	1	1	3	2	5	0	1	1	1	1	1	1	1	0	1	0	1	1	1	1	0	0	0	0	0	0	1	5	5	3	5	3	1	4	1	5
389	21	21-24	Female	Orthodox	Never married	Ethnics in SNNP	3	Rural	SNNP	Metemma Yohannes	1	2	2	1	1	3	4	5	0	1	1	1	1	0	1	0	0	1	0	1	1	0	1	1	1	0	1	0	0	1	5	5	5	5	5	1	4	1	5
390	33	30-50	Male	Muslim	Never married	Oromo	1	Rural	Amhara	Metemma Yohannes	2	6	2	1	1	2	3	4	0	1	1	1	1	1	1	1	1	0	1	1	1	1	1	0	0	0	0	0	1	1	5	5	5	5	3	1	3	1	3
391	19	18-20	Female	Orthodox	Never married	Amhara	4	Urban	Addis Ababa	Metemma Yohannes	3	2	4	1	1	1	1	2	1	1	0	0	0	0	1	1	1	0	0	1	1	1	1	1	1	0	1	0	0	1	5	1	1	1	2	5	4	2	4
392	24	21-24	Female	Muslim	Married	Oromo	1	Urban	Oromyia	Metemma Yohannes	2	2	8	1	0	2	5	2	0	1	0	1	0	0	1	1	1	0	0	1	1	1	0	0	0	0	0	0	0	0	5	5	2	1	2	1	4	1	4
393	23	21-24	Male	Muslim	Married	Amhara	2	Rural	Amhara	Metemma Yohannes	3	2	2	1	1	4	5	2	0	1	0	0	0	0	1	0	0	1	0	1	1	0	1	0	0	0	0	0	1	0	4	4	4	4	3	4	1	2	4
394	19	18-20	Female	Orthodox	Never married	Amhara	4	Urban	Addis Ababa	Metemma Yohannes	3	2	4	1	1	2	5	2	1	1	1	1	1	1	1	1	1	0	1	1	1	1	1	1	1	0	1	0	0	1	5	4	3	2	4	3	5	2	2
395	35	30-50	Female	Orthodox	Married	Oromo	2	Urban	Addis Ababa	Metemma Yohannes	2	7	2	1	1	2	3	4	1	0	1	1	1	1	1	1	1	0	1	1	1	0	1	1	1	0	1	0	1	0	4	4	1	2	4	5	5	4	2
396	21	21-24	Female	Muslim	Never married	Amhara	3	Rural	Amhara	Metemma Yohannes	1	2	2	1	1	2	5	2	0	1	0	0	0	0	0	1	1	1	0	1	1	1	1	0	0	0	1	0	0	0	3	3	5	5	4	1	2	3	4
397	20	18-20	Female	Protestant	Never married	Ethnics in SNNP	2	Urban	SNNP	Metemma Yohannes	1	7	5	1	1	2	3	4	0	1	1	1	1	1	1	1	1	0	1	1	1	1	1	1	1	0	0	1	1	0	5	4	4	4	4	4	2	4	2
398	22	21-24	Male	Orthodox	Never married	Ethnics in SNNP	3	Rural	SNNP	Metemma Yohannes	1	2	2	1	1	2	3	4	1	1	1	0	0	0	0	1	1	1	1	1	1	1	1	1	1	0	1	1	1	0	1	3	5	2	4	4	3	4	2
399	19	18-20	Female	Protestant	Never married	Ethnics in SNNP	4	Rural	SNNP	Metemma Yohannes	1	2	2	1	1	2	2	4	1	1	1	1	1	0	1	0	0	1	0	1	1	1	1	1	1	0	1	0	0	1	5	5	5	5	3	1	1	1	5
400	24	21-24	Female	Muslim	Married	Oromo	2	Rural	Oromyia	Galafi	4	2	2	1	1	3	2	4	0	1	1	1	1	0	1	0	0	1	0	1	1	0	1	1	1	1	1	0	0	0	5	5	5	5	5	4	3	1	3
401	25	25-29	Male	Muslim	Never married	Oromo	2	Rural	Oromyia	Galafi	1	6	2	1	1	2	3	3	0	0	1	0	0	0	0	1	1	1	0	1	0	1	1	1	0	0	1	0	0	0	3	4	4	2	4	4	5	4	2
402	31	30-50	Male	Muslim	Married	Oromo	4	Urban	Oromyia	Galafi	1	1	5	1	0	2	3	3	0	1	1	1	1	1	0	1	1	0	1	1	1	1	1	1	1	1	1	0	1	0	5	5	4	2	4	2	2	4	4
403	19	18-20	Male	Muslim	Never married	Oromo	3	Rural	Oromyia	Galafi	1	2	2	1	1	2	4	3	1	0	1	0	0	0	0	1	1	1	0	0	0	0	0	1	0	0	1	0	0	0	5	4	4	4	4	4	2	4	2
404	20	18-20	Female	Muslim	Married	Oromo	2	Rural	Oromyia	Galafi	2	6	2	1	1	2	4	2	1	1	1	0	0	0	0	1	1	1	0	0	0	0	0	1	0	0	1	1	1	0	5	4	4	5	4	4	2	4	2
405	26	25-29	Male	Muslim	Never married	Oromo	2	Rural	Oromyia	Galafi	1	6	2	1	1	2	2	3	1	0	1	0	0	0	0	1	1	1	1	1	1	1	1	0	0	0	1	0	0	0	5	4	4	4	4	3	2	4	2
406	16	14-17	Female	Muslim	Never married	Oromo	2	Rural	Oromyia	Galafi	1	2	2	1	1	2	3	3	0	0	1	0	0	0	0	1	1	1	1	1	1	1	1	1	1	0	1	1	1	1	3	4	4	2	4	3	4	4	2
407	17	14-17	Female	Protestant	Never married	Ethnics in SNNP	2	Rural	SNNP	Galafi	1	2	2	1	0	3	5	5	1	1	0	0	1	0	0	0	0	0	0	1	1	1	1	0	0	0	0	1	0	1	5	5	5	5	5	1	1	1	5
408	17	14-17	Female	Muslim	Married	Ethnics in SNNP	2	Rural	SNNP	Galafi	2	2	2	1	1	2	3	4	0	0	0	0	1	0	0	0	0	1	0	1	1	1	1	0	0	0	0	0	0	0	5	5	5	5	5	1	1	1	5
409	18	18-20	Female	Muslim	Never married	Ethnics in SNNP	2	Rural	SNNP	Galafi	3	2	2	1	1	2	2	5	1	1	1	1	1	0	1	1	0	1	0	1	1	1	1	0	0	0	0	0	0	1	5	5	3	5	5	1	4	1	5
410	20	18-20	Female	Protestant	Never married	Ethnics in SNNP	3	Rural	SNNP	Galafi	2	2	2	1	1	3	3	5	1	1	1	1	0	0	1	1	0	1	0	1	1	1	1	1	1	0	1	1	1	1	5	5	5	5	1	1	3	1	5
411	21	21-24	Female	Muslim	Never married	Ethnics in SNNP	3	Rural	SNNP	Galafi	1	2	2	1	0	3	5	5	0	1	0	1	0	0	0	0	0	1	0	1	1	1	1	1	1	1	1	0	0	0	5	5	5	5	5	1	4	1	5
412	22	21-24	Male	Orthodox	Never married	Ethnics in SNNP	3	Urban	SNNP	Galafi	1	7	2	1	1	3	4	5	1	1	1	1	1	0	1	1	0	1	0	1	1	1	1	1	1	0	1	1	1	1	5	5	3	5	3	1	1	1	5
413	20	18-20	Female	Muslim	Never married	Oromo	2	Rural	Oromyia	Galafi	4	2	2	1	1	1	1	2	1	1	0	0	0	0	1	1	1	1	0	1	1	1	1	0	1	0	1	0	0	0	1	4	3	1	5	3	1	5	2
414	17	14-17	Female	Protestant	Never married	Ethnics in SNNP	2	Urban	SNNP	Galafi	1	2	2	1	1	3	3	3	0	1	1	0	1	0	0	1	1	1	0	1	1	1	1	1	1	0	1	1	1	1	2	4	4	2	4	4	2	4	4
415	25	25-29	Female	Protestant	Never married	Ethnics in SNNP	2	Urban	SNNP	Galafi	1	2	2	1	1	2	2	3	1	0	1	0	0	0	0	1	1	1	0	1	1	1	1	0	1	1	1	1	1	1	4	4	4	2	2	4	5	4	2
416	28	25-29	Male	Orthodox	Never married	Ethnics in SNNP	4	Urban	Oromyia	Metemma Yohannes	4	3	1	1	0	2	3	3	1	0	1	1	1	1	0	1	1	1	0	1	1	1	1	1	0	0	1	1	0	0	5	4	1	2	4	2	2	4	2
811	23	21-24	Male	Protestant	Never married	Ethnics in SNNP	2	Rural	SNNP	Moyale	2	7	5	1	1	1	1	3	0	1	0	1	1	0	1	0	0	0	0	1	1	1	1	0	0	0	0	1	1	1	2	3	3	3	2	3	1	5	3
812	23	21-24	Male	Orthodox	Married	Ethnics in SNNP	3	Rural	SNNP	Moyale	4	3	8	1	1	1	2	2	0	1	0	0	1	0	0	1	1	1	1	1	1	1	1	0	0	0	0	1	0	0	3	4	1	4	5	5	5	5	4
813	37	30-50	Male	Protestant	Married	Ethnics in SNNP	2	Rural	SNNP	Moyale	2	6	2	1	1	1	1	3	1	1	0	0	1	0	0	1	1	1	1	1	1	1	1	0	0	0	0	0	0	0	3	3	4	5	5	1	5	5	5
814	14	14-17	Male	Muslim	Married	Ethnics in SNNP	4	Rural	SNNP	Moyale	1	6	2	1	0	2	1	2	1	1	0	1	1	0	1	0	0	0	1	1	1	1	1	1	1	1	1	1	1	1	5	4	2	5	2	5	5	1	4
815	25	25-29	Male	Orthodox	Never married	Others	4	Urban	Addis Ababa	Moyale	1	6	8	1	1	1	1	2	1	1	1	0	1	0	0	0	0	1	0	1	1	1	1	1	1	1	0	1	1	1	5	5	4	5	4	4	2	4	3
816	18	18-20	Male	Orthodox	Never married	Ethnics in SNNP	2	Rural	Amhara	Moyale	1	6	2	1	1	1	1	3	1	1	1	1	1	0	0	0	0	0	1	1	1	0	1	1	1	1	1	1	1	1	2	2	3	3	4	3	3	2	2
817	27	25-29	Male	Protestant	Married	Ethnics in SNNP	3	Rural	Amhara	Moyale	2	3	8	1	1	2	3	4	0	1	0	0	1	0	0	1	1	0	1	1	1	1	1	0	0	0	0	1	0	1	4	5	1	5	4	2	1	3	1
818	24	21-24	Male	Protestant	Never married	Ethnics in SNNP	2	Rural	Amhara	Moyale	1	6	2	1	1	3	2	4	1	1	1	1	1	0	1	1	1	1	0	1	1	1	1	0	0	0	1	1	0	1	2	2	1	2	1	5	3	5	4
819	28	25-29	Male	Protestant	Married	Ethnics in SNNP	1	Rural	Amhara	Moyale	4	6	2	1	1	2	2	2	0	1	0	0	1	0	1	1	0	1	0	1	1	1	1	0	0	0	1	1	0	1	2	2	1	2	1	5	2	5	4
820	24	21-24	Male	Protestant	Never married	Ethnics in SNNP	2	Rural	Amhara	Moyale	1	6	2	1	1	3	5	4	0	1	1	1	1	0	1	1	0	1	0	1	1	1	1	0	0	0	1	1	0	1	2	3	2	2	1	5	3	5	4
821	27	25-29	Male	Protestant	Married	Ethnics in SNNP	2	Rural	Amhara	Moyale	2	3	2	1	0	2	4	2	0	1	0	0	1	0	1	1	1	1	0	1	1	1	1	0	0	0	1	1	0	1	1	1	1	2	1	5	3	5	4
822	25	25-29	Male	Protestant	Never married	Ethnics in SNNP	2	Rural	Amhara	Moyale	1	6	2	1	1	3	3	4	1	1	1	1	1	0	1	1	1	1	0	1	1	1	1	0	0	0	1	1	0	1	2	2	1	2	1	5	3	5	5
823	27	25-29	Male	Protestant	Married	Ethnics in SNNP	2	Rural	Amhara	Moyale	2	4	3	1	1	3	3	3	0	1	0	0	0	0	1	1	0	1	0	1	1	1	1	0	0	1	1	1	0	1	1	2	1	2	1	5	3	5	4
824	25	25-29	Male	Protestant	Married	Ethnics in SNNP	2	Rural	Amhara	Moyale	3	3	2	1	1	2	2	3	1	0	0	0	1	0	1	1	0	1	0	1	1	1	1	0	0	0	0	0	0	0	2	2	1	2	1	5	3	5	3
825	20	18-20	Male	Protestant	Never married	Ethnics in SNNP	2	Rural	Amhara	Moyale	1	6	2	1	0	3	3	3	0	1	1	0	1	0	1	1	0	1	0	1	1	1	1	0	0	0	1	1	0	1	2	3	2	3	1	5	3	5	3
826	22	21-24	Male	Protestant	Never married	Ethnics in SNNP	3	Rural	Amhara	Moyale	1	3	2	1	1	3	3	4	1	1	1	1	1	0	1	1	1	1	0	1	1	1	1	0	0	0	0	0	0	0	2	2	1	2	1	5	3	5	4
827	21	21-24	Male	Protestant	Never married	Ethnics in SNNP	2	Rural	SNNP	Moyale	1	2	2	1	1	3	3	3	1	1	1	0	1	0	1	1	0	1	0	1	1	1	1	0	0	0	0	0	0	0	1	1	1	2	1	5	4	5	4
828	31	30-50	Male	Protestant	Married	Ethnics in SNNP	2	Rural	SNNP	Moyale	4	6	2	1	1	2	3	3	0	1	0	0	1	0	1	1	0	1	0	1	1	1	1	0	0	0	0	0	0	0	2	2	1	2	1	5	3	5	4
829	23	21-24	Male	Protestant	Never married	Others	2	Rural	Others	Moyale	1	3	2	1	0	2	4	2	1	0	0	0	1	0	1	0	0	1	0	1	1	1	1	0	0	0	0	0	0	0	1	1	1	2	1	5	3	5	4
830	35	30-50	Male	Protestant	Married	Ethnics in SNNP	2	Rural	SNNP	Moyale	2	6	2	1	1	2	2	2	0	0	0	0	1	0	1	1	0	1	0	1	1	1	1	0	0	0	1	1	0	1	4	2	2	2	1	5	3	5	4
831	19	18-20	Male	Protestant	Never married	Ethnics in SNNP	3	Rural	SNNP	Moyale	1	2	2	1	1	2	4	3	0	1	0	0	1	0	1	1	0	1	0	1	1	1	1	0	0	0	0	0	0	0	2	3	3	3	1	5	3	5	4
832	24	21-24	Male	Protestant	Never married	Others	2	Rural	Others	Moyale	1	6	2	1	1	3	3	4	0	1	1	1	1	0	1	1	1	1	0	1	1	1	1	0	0	0	0	0	0	0	2	2	1	2	3	5	3	5	1
833	26	25-29	Male	Protestant	Married	Ethnics in SNNP	3	Rural	SNNP	Moyale	2	6	2	1	1	2	3	3	0	1	0	0	1	0	1	1	0	1	0	1	1	1	0	0	0	0	1	1	0	1	5	3	2	3	1	5	2	5	3
834	29	25-29	Male	Protestant	Married	Ethnics in SNNP	1	Rural	SNNP	Moyale	3	6	2	1	1	3	3	4	0	1	0	0	1	0	1	1	0	1	0	1	1	1	1	0	0	0	0	0	0	0	2	2	2	2	1	5	3	5	4
835	23	21-24	Male	Protestant	Never married	Ethnics in SNNP	2	Rural	SNNP	Moyale	1	3	2	1	1	2	3	2	1	1	0	0	1	0	1	0	0	1	0	1	1	1	1	0	0	0	1	1	0	1	1	2	1	2	1	5	3	5	3
836	25	25-29	Male	Protestant	Married	Ethnics in SNNP	1	Rural	SNNP	Moyale	3	6	2	1	1	2	3	2	1	1	1	1	1	0	1	1	0	1	0	1	1	1	1	0	0	0	0	0	0	0	2	3	1	3	1	5	3	5	4
837	22	21-24	Male	Protestant	Never married	Ethnics in SNNP	3	Rural	SNNP	Moyale	2	6	2	1	1	2	2	3	1	0	0	0	1	0	1	1	0	1	0	1	1	1	1	0	0	0	1	1	0	1	2	2	2	2	1	5	3	5	4
838	19	18-20	Male	Protestant	Never married	Others	3	Rural	SNNP	Moyale	1	2	2	1	0	3	3	3	1	1	0	0	1	0	1	1	0	0	1	1	1	1	1	0	0	0	0	0	0	0	3	2	1	3	1	5	3	5	4
839	33	30-50	Male	Protestant	Married	Others	2	Rural	Others	Moyale	2	6	2	1	1	2	3	3	0	1	1	1	1	0	1	1	1	1	0	1	1	1	1	0	0	0	1	1	0	1	2	2	2	2	1	5	2	5	3
840	24	21-24	Male	Protestant	Never married	Ethnics in SNNP	3	Rural	SNNP	Moyale	1	2	2	1	1	3	3	4	1	1	1	1	1	0	1	1	1	1	0	1	1	1	1	0	0	0	0	0	0	0	2	3	2	2	1	5	3	5	4
841	21	21-24	Male	Protestant	Never married	Ethnics in SNNP	3	Rural	SNNP	Moyale	3	6	2	1	1	2	3	3	0	1	0	0	1	0	1	1	0	1	0	1	1	1	1	0	0	0	1	1	0	1	1	1	1	2	1	5	2	5	4
842	29	25-29	Male	Protestant	Married	Ethnics in SNNP	2	Rural	SNNP	Moyale	2	6	2	1	1	3	5	4	1	1	1	1	1	0	1	1	0	1	0	1	1	1	1	0	0	0	1	0	0	0	2	2	2	2	1	5	3	5	3
843	26	25-29	Male	Protestant	Never married	Ethnics in SNNP	2	Rural	SNNP	Moyale	1	3	2	1	1	2	2	3	0	1	1	1	1	0	1	1	1	1	0	1	1	1	1	0	0	0	1	1	0	1	2	2	2	2	1	4	2	5	3
844	23	21-24	Male	Protestant	Never married	Others	3	Rural	Others	Moyale	1	3	2	1	0	3	5	3	1	1	0	0	1	0	1	0	0	1	0	1	1	1	1	0	0	0	0	0	0	0	2	1	1	2	1	5	3	5	3
845	31	30-50	Male	Protestant	Married	Ethnics in SNNP	2	Rural	SNNP	Moyale	1	6	2	1	1	3	3	2	0	1	0	0	1	0	1	1	1	1	0	1	1	1	1	0	0	0	1	1	0	1	2	2	1	2	1	5	5	4	3
846	24	21-24	Male	Protestant	Never married	Others	2	Rural	Others	Moyale	3	6	2	1	1	2	3	4	1	0	0	0	1	0	1	1	0	1	0	1	1	1	1	0	0	0	0	0	0	0	2	2	1	2	1	5	3	5	3
847	28	25-29	Male	Protestant	Married	Ethnics in SNNP	1	Rural	SNNP	Moyale	2	6	2	1	1	2	2	3	1	1	0	0	1	0	1	1	0	1	0	1	1	1	1	0	0	0	0	0	0	0	1	3	2	2	1	5	3	5	2
848	19	18-20	Male	Protestant	Never married	Ethnics in SNNP	3	Rural	SNNP	Moyale	1	2	2	1	1	2	3	4	1	1	0	0	1	0	1	1	0	1	0	1	1	0	1	0	0	0	0	0	0	0	2	1	1	2	1	5	3	5	3
849	19	18-20	Male	Protestant	Never married	Ethnics in SNNP	2	Rural	SNNP	Moyale	1	6	2	1	0	3	3	3	0	1	1	1	1	0	1	1	0	1	0	1	1	1	1	0	0	0	0	0	0	0	2	2	2	2	1	5	3	5	3
850	28	25-29	Male	Protestant	Married	Ethnics in SNNP	3	Urban	SNNP	Moyale	2	3	2	1	1	3	4	4	1	1	1	1	1	0	1	1	1	1	0	1	1	1	1	0	0	0	0	0	0	0	2	2	2	2	1	5	3	5	3
851	25	25-29	Male	Protestant	Married	Others	2	Rural	Others	Moyale	1	6	2	1	1	3	3	4	0	1	0	0	1	0	1	1	0	1	0	1	1	1	1	0	0	0	0	0	0	0	2	3	2	2	1	5	2	5	4
852	26	25-29	Male	Protestant	Never married	Ethnics in SNNP	3	Rural	SNNP	Moyale	1	6	2	1	1	3	5	4	0	1	1	1	1	0	1	1	0	1	0	1	1	1	1	0	0	0	0	0	0	0	2	1	1	2	1	5	2	5	4
853	30	30-50	Male	Protestant	Married	Others	1	Rural	Others	Moyale	2	6	2	1	0	2	3	3	1	1	0	1	0	0	1	1	0	1	0	1	1	1	1	0	0	0	0	0	0	1	2	2	1	2	1	5	3	5	3
854	21	21-24	Male	Protestant	Never married	Ethnics in SNNP	3	Rural	SNNP	Moyale	1	3	2	1	1	3	3	4	0	1	1	0	1	0	1	1	0	1	0	1	1	1	1	0	0	0	0	0	0	0	2	2	1	2	1	5	3	5	3
855	24	21-24	Male	Protestant	Never married	Ethnics in SNNP	3	Rural	SNNP	Moyale	1	3	2	1	1	2	4	3	1	1	1	0	1	0	1	1	0	1	0	1	1	1	1	0	0	0	1	1	0	1	2	3	2	2	1	5	3	5	3
856	22	21-24	Male	Protestant	Never married	Ethnics in SNNP	3	Rural	SNNP	Moyale	2	6	2	1	1	2	4	3	1	1	0	0	1	0	1	0	0	1	0	1	1	1	1	0	0	0	0	0	0	1	2	2	1	3	1	5	3	5	3
857	23	21-24	Male	Protestant	Never married	Ethnics in SNNP	3	Rural	SNNP	Moyale	1	6	2	1	0	2	4	3	1	1	0	0	1	0	1	1	0	1	0	1	1	1	1	0	0	0	1	1	0	1	2	2	1	3	1	5	3	5	4
858	22	21-24	Male	Protestant	Never married	Others	2	Rural	Others	Moyale	1	6	2	1	1	2	3	4	0	1	0	0	1	0	1	1	0	1	0	1	1	1	1	0	0	0	0	0	0	1	2	3	1	3	1	5	3	5	2
859	23	21-24	Male	Protestant	Never married	Others	4	Rural	Others	Moyale	1	6	2	1	0	3	1	3	1	1	0	0	1	0	1	1	0	1	0	1	1	1	1	0	0	0	1	0	0	0	1	1	1	2	1	5	2	5	3
860	28	25-29	Male	Orthodox	Never married	Others	4	Rural	Others	Moyale	1	6	2	1	1	3	5	4	1	1	0	0	1	0	1	0	0	1	0	1	1	1	1	0	0	0	1	1	0	1	4	3	2	3	3	4	3	5	2
861	18	18-20	Male	Protestant	Never married	Ethnics in SNNP	2	Rural	SNNP	Moyale	1	2	2	1	1	3	3	4	1	1	0	0	1	0	1	1	0	1	0	1	1	1	1	0	0	0	1	0	0	0	2	2	1	3	2	5	1	3	3
862	22	21-24	Male	Protestant	Never married	Ethnics in SNNP	2	Rural	SNNP	Moyale	1	7	2	1	0	3	3	5	1	1	0	0	1	0	1	1	0	1	0	1	1	0	1	0	0	0	0	0	0	1	1	1	1	4	2	5	2	5	3
863	29	25-29	Male	Protestant	Married	Ethnics in SNNP	4	Rural	SNNP	Moyale	2	6	2	1	1	2	3	4	0	1	0	0	1	0	1	1	0	1	0	1	1	1	1	0	0	0	1	0	0	0	2	1	1	3	3	4	3	5	3
864	26	25-29	Male	Protestant	Never married	Ethnics in SNNP	3	Rural	SNNP	Moyale	2	6	2	1	1	3	4	5	1	1	0	0	1	0	1	0	0	1	0	1	1	1	1	0	0	0	0	0	0	1	3	3	2	2	2	4	2	5	3
865	24	21-24	Male	Protestant	Never married	Others	4	Rural	Others	Moyale	1	6	2	1	1	2	4	5	0	1	0	0	1	0	1	1	0	1	0	1	1	1	1	0	0	0	0	0	0	1	1	2	2	2	1	5	3	5	2
866	21	21-24	Male	Protestant	Never married	Ethnics in SNNP	2	Rural	SNNP	Moyale	1	7	2	1	1	4	3	5	1	1	0	0	1	0	1	1	1	1	0	1	1	1	1	0	0	0	0	0	0	1	2	1	1	3	1	5	3	5	4
867	22	21-24	Male	Protestant	Never married	Ethnics in SNNP	2	Rural	SNNP	Moyale	1	6	2	1	1	3	3	4	1	1	0	0	1	0	1	0	0	1	0	1	1	1	1	0	1	0	0	0	0	0	2	1	2	3	3	4	3	5	3
868	23	21-24	Male	Protestant	Never married	Ethnics in SNNP	4	Rural	SNNP	Moyale	1	6	2	1	1	3	3	3	1	1	0	0	1	0	1	1	0	1	0	1	1	1	1	0	0	0	0	0	0	1	2	3	1	5	1	5	3	5	4
869	25	25-29	Male	Protestant	Never married	Others	2	Rural	Others	Moyale	2	3	2	1	0	2	2	3	1	1	1	0	1	0	1	1	1	1	0	1	1	1	1	0	0	0	0	0	0	1	2	3	2	3	3	5	4	5	3
870	25	25-29	Male	Protestant	Married	Others	4	Rural	Others	Moyale	1	3	2	1	1	2	3	4	0	1	0	0	1	0	1	0	1	1	0	1	1	1	1	0	0	0	0	0	0	0	3	3	2	5	2	4	3	5	3
871	18	18-20	Male	Muslim	Never married	Ethnics in SNNP	2	Rural	SNNP	Moyale	4	6	2	1	1	4	4	4	1	1	0	0	1	0	1	1	0	1	0	1	1	1	1	0	0	0	0	0	0	0	2	1	2	3	2	5	3	5	3
872	23	21-24	Male	Protestant	Never married	Ethnics in SNNP	2	Rural	SNNP	Moyale	1	7	2	1	1	2	4	3	1	1	1	1	1	0	1	1	1	1	0	1	1	1	1	0	0	0	0	0	0	0	1	1	1	2	1	5	3	5	3
873	24	21-24	Male	Protestant	Never married	Ethnics in SNNP	4	Rural	SNNP	Moyale	1	6	2	1	1	1	3	3	0	1	0	0	1	0	1	1	1	1	0	1	1	1	1	0	0	0	0	0	0	1	2	1	1	2	1	5	3	5	3
874	24	21-24	Male	Protestant	Never married	Ethnics in SNNP	3	Rural	SNNP	Moyale	3	8	3	1	0	4	5	5	0	1	0	0	1	0	1	1	1	1	0	1	1	1	1	0	1	1	1	1	0	1	2	1	1	3	1	5	3	5	4
875	25	25-29	Male	Protestant	Never married	Ethnics in SNNP	1	Urban	SNNP	Moyale	3	4	3	1	1	4	4	5	0	1	1	1	1	0	1	1	1	1	0	1	1	0	1	0	0	0	0	0	0	1	2	1	1	3	2	4	3	5	4
876	35	30-50	Male	Protestant	Married	Ethnics in SNNP	4	Rural	SNNP	Moyale	1	6	2	1	1	2	3	4	1	1	0	0	1	0	1	1	1	1	0	1	1	1	1	1	0	0	1	1	0	1	1	2	2	3	2	4	3	5	3
877	49	30-50	Male	Protestant	Married	Ethnics in SNNP	1	Rural	SNNP	Moyale	2	6	2	1	1	1	2	3	1	1	0	0	1	0	1	1	0	1	0	1	1	1	1	0	0	0	0	0	0	1	1	1	1	2	1	5	3	5	4
878	18	18-20	Male	Protestant	Never married	Ethnics in SNNP	3	Rural	SNNP	Moyale	1	2	2	1	1	2	3	4	0	1	0	0	1	0	1	1	1	1	0	1	1	0	1	0	1	1	1	1	0	1	4	3	2	5	3	3	3	4	3
879	18	18-20	Male	Protestant	Never married	Others	2	Rural	Others	Moyale	1	7	2	1	1	2	4	3	1	1	1	0	1	0	1	1	1	1	0	1	1	1	1	0	0	1	0	0	0	0	2	2	2	4	3	3	3	5	3
880	19	18-20	Male	Protestant	Never married	Others	2	Urban	Others	Moyale	1	2	5	1	1	1	5	3	1	1	0	0	1	0	1	0	1	1	0	1	1	1	1	0	0	0	1	1	0	1	3	3	3	5	3	3	4	4	2
881	28	25-29	Male	Protestant	Married	Others	1	Rural	Others	Moyale	1	6	2	1	1	3	4	4	1	1	0	0	1	0	1	1	1	1	0	1	1	1	1	0	0	0	0	0	0	0	2	2	2	3	2	5	3	5	4
882	22	21-24	Male	Protestant	Never married	Ethnics in SNNP	4	Rural	SNNP	Moyale	4	3	3	1	1	2	2	3	1	1	0	0	1	0	1	1	0	1	0	1	1	1	1	0	0	0	0	0	0	0	3	1	1	1	1	5	3	5	4
883	27	25-29	Male	Orthodox	Married	Ethnics in SNNP	2	Rural	SNNP	Moyale	3	6	2	1	1	4	3	4	1	1	0	0	1	0	1	1	1	1	0	1	1	1	1	0	0	0	0	0	0	0	3	3	2	3	3	4	4	5	2
884	24	21-24	Male	Protestant	Never married	Ethnics in SNNP	2	Rural	SNNP	Moyale	2	6	2	1	0	3	4	4	0	1	1	1	1	0	1	1	1	1	0	1	1	1	1	0	0	0	0	0	0	0	2	2	2	3	1	5	3	1	3
885	22	21-24	Male	Protestant	Never married	Others	4	Rural	Others	Moyale	1	6	2	1	1	2	2	2	1	1	1	0	1	0	1	1	0	1	0	1	1	1	1	1	1	0	1	1	0	1	1	1	1	2	1	5	3	5	5
886	29	25-29	Male	Protestant	Married	Ethnics in SNNP	1	Rural	SNNP	Moyale	4	6	2	1	1	2	3	4	1	1	0	0	1	0	1	1	0	1	0	1	1	1	1	0	0	0	0	0	0	0	2	2	1	2	1	5	3	5	2
887	25	25-29	Male	Muslim	Never married	Ethnics in SNNP	3	Urban	SNNP	Moyale	2	3	2	1	1	2	3	3	1	1	1	1	1	0	1	1	0	1	0	1	1	1	1	0	0	0	1	1	0	0	4	3	3	5	2	4	3	5	3
888	19	18-20	Male	Protestant	Never married	Ethnics in SNNP	2	Rural	SNNP	Moyale	1	6	2	1	1	3	3	3	1	1	1	1	1	0	1	0	0	1	0	1	1	1	1	0	1	0	0	0	0	0	3	3	3	5	3	3	4	4	3
889	22	21-24	Male	Protestant	Never married	Ethnics in SNNP	1	Rural	SNNP	Moyale	1	6	2	1	1	2	3	3	1	1	1	1	1	0	1	1	0	1	0	1	1	1	1	0	0	0	1	1	0	0	2	1	1	3	1	5	3	5	4
890	31	30-50	Male	Protestant	Married	Ethnics in SNNP	1	Rural	SNNP	Moyale	4	6	2	1	0	2	4	2	1	1	1	1	1	0	1	1	0	1	0	1	1	1	1	0	0	0	0	0	0	0	2	2	2	3	1	5	3	5	3
891	23	21-24	Male	Protestant	Never married	Ethnics in SNNP	2	Rural	SNNP	Moyale	1	6	2	1	1	2	3	4	1	1	1	1	1	0	1	1	1	1	0	1	1	1	1	0	0	0	0	0	0	0	2	1	2	2	1	5	3	5	4
892	21	21-24	Male	Protestant	Never married	Others	2	Rural	Others	Moyale	1	6	2	1	0	2	3	3	1	1	0	0	1	0	1	1	0	1	0	1	1	1	1	0	0	0	1	1	0	0	2	2	1	2	1	5	3	5	3
893	25	25-29	Male	Protestant	Married	Others	2	Rural	Others	Moyale	2	6	2	1	1	2	2	3	0	1	1	1	1	0	1	1	0	1	0	1	1	1	1	0	0	0	1	1	0	1	2	3	2	3	1	5	3	5	3
894	22	21-24	Male	Orthodox	Never married	Ethnics in SNNP	2	Rural	SNNP	Moyale	1	3	2	1	1	3	3	4	0	1	0	0	1	0	1	1	0	1	0	1	1	1	1	0	0	0	1	1	0	1	2	2	1	3	1	5	3	5	3
895	29	25-29	Male	Protestant	Married	Ethnics in SNNP	1	Rural	SNNP	Moyale	4	6	2	1	1	3	3	3	1	1	0	0	1	0	1	1	0	1	0	1	1	1	1	0	0	0	1	1	0	1	2	3	2	3	2	4	3	5	3
896	22	21-24	Male	Protestant	Never married	Others	2	Rural	Others	Moyale	1	3	2	1	1	2	2	3	1	1	0	0	1	0	1	1	0	1	0	1	1	1	1	0	0	0	1	1	0	1	2	2	1	3	1	5	3	5	4
897	27	25-29	Male	Protestant	Separated/widowed	Ethnics in SNNP	1	Rural	SNNP	Moyale	1	6	2	1	1	3	3	3	1	0	0	0	1	0	1	1	0	1	0	1	1	1	1	0	0	0	1	1	0	1	2	2	1	3	1	5	3	5	5
898	24	21-24	Male	Protestant	Never married	Others	4	Rural	Others	Moyale	1	3	2	1	1	3	2	4	0	1	0	0	0	0	1	1	0	1	0	1	1	1	1	0	0	0	1	1	0	1	2	1	1	2	1	5	3	5	5
899	23	21-24	Male	Protestant	Never married	Ethnics in SNNP	2	Rural	SNNP	Moyale	1	3	2	1	1	2	2	3	0	1	0	0	1	0	1	1	0	1	0	1	1	1	1	0	0	0	1	1	0	1	1	2	1	2	1	4	4	5	4
900	25	25-29	Male	Muslim	Married	Ethnics in SNNP	1	Rural	Amhara	Others	1	6	2	1	0	2	1	2	0	1	0	0	1	0	1	1	1	1	0	1	1	1	1	0	0	0	1	1	0	1	4	3	5	5	5	3	5	3	1
901	29	25-29	Male	Orthodox	Married	Ethnics in SNNP	1	Rural	SNNP	Moyale	2	6	2	1	0	2	2	2	1	1	0	0	1	0	1	1	0	1	0	1	1	1	1	0	1	0	1	1	0	1	2	2	2	2	1	5	2	5	3
902	24	21-24	Male	Protestant	Never married	Ethnics in SNNP	2	Rural	SNNP	Galafi	1	6	2	1	1	2	2	3	1	1	0	0	1	0	1	1	0	1	0	1	1	1	1	0	0	0	1	1	0	1	2	2	2	1	1	5	1	5	3
903	27	25-29	Male	Protestant	Married	Ethnics in SNNP	2	Rural	SNNP	Galafi	2	6	2	1	1	2	4	3	1	1	0	0	1	0	1	1	0	1	0	1	1	1	1	0	0	0	1	1	0	1	2	3	1	2	1	5	1	5	4
904	24	21-24	Male	Protestant	Never married	Ethnics in SNNP	1	Rural	SNNP	Galafi	1	4	2	1	1	3	4	3	0	1	0	0	1	0	1	1	0	1	0	1	1	1	1	0	0	0	1	1	0	1	2	3	2	3	1	5	3	5	3
905	21	21-24	Male	Protestant	Never married	Ethnics in SNNP	1	Rural	SNNP	Galafi	1	2	2	1	1	3	3	4	1	1	1	1	1	0	1	1	1	1	0	1	1	1	1	1	0	0	1	1	0	1	1	2	1	2	1	5	3	5	4
906	24	21-24	Male	Orthodox	Married	Ethnics in SNNP	4	Rural	SNNP	Galafi	4	3	8	1	1	1	5	2	1	1	0	0	1	0	1	1	1	1	0	1	1	1	1	0	0	0	1	1	0	1	2	2	2	2	1	5	3	5	4
907	25	25-29	Male	Protestant	Married	Ethnics in SNNP	2	Rural	SNNP	Galafi	2	6	2	1	0	3	3	3	1	1	0	0	1	0	1	1	1	1	0	1	1	1	1	0	0	0	1	1	0	1	2	2	1	2	1	5	2	5	4
908	20	18-20	Male	Protestant	Never married	Ethnics in SNNP	4	Urban	SNNP	Galafi	1	8	6	1	1	4	5	5	0	1	1	1	1	0	1	1	1	1	0	1	1	1	1	0	1	0	1	1	0	1	2	1	1	2	1	5	3	5	4
909	21	21-24	Male	Protestant	Never married	Ethnics in SNNP	4	Rural	SNNP	Galafi	1	6	2	1	1	2	3	4	1	0	0	0	1	0	1	1	1	1	0	1	1	1	1	0	0	0	1	1	0	0	2	2	2	3	2	5	3	5	3
910	25	25-29	Male	Protestant	Married	Ethnics in SNNP	3	Rural	SNNP	Galafi	1	8	2	1	0	1	2	3	0	0	1	0	1	0	1	1	1	1	0	1	1	1	1	0	0	0	1	1	0	1	2	1	1	2	1	5	2	5	4
911	24	21-24	Male	Protestant	Never married	Ethnics in SNNP	2	Rural	SNNP	Galafi	2	3	2	1	1	2	2	2	1	1	1	1	1	0	1	1	1	1	0	1	1	1	1	0	0	0	0	1	0	1	1	1	1	2	2	5	2	5	4
912	32	30-50	Male	Protestant	Married	Ethnics in SNNP	3	Rural	SNNP	Galafi	1	7	2	1	1	3	3	3	1	1	1	1	1	0	1	1	1	1	0	1	1	1	1	0	0	0	1	1	0	1	1	1	1	2	1	5	2	5	4
983	22	21-24	Male	Muslim	Never married	Amhara	4	Rural	Amhara	Others	1	2	2	1	1	1	2	4	0	1	0	0	1	0	0	0	0	1	0	1	1	1	0	0	0	0	0	0	0	0	1	3	2	3	3	4	2	3	3
984	21	21-24	Female	Muslim	Never married	Oromo	4	Urban	Amhara	Others	1	2	4	1	1	2	1	4	1	1	1	1	1	0	0	0	0	0	0	1	1	1	1	0	0	0	1	0	0	0	4	4	3	2	3	4	3	1	2
985	32	30-50	Male	Muslim	Never married	Amhara	2	Urban	Amhara	Galafi	2	7	5	1	1	2	2	2	1	0	0	1	1	0	1	0	1	0	0	1	1	1	1	0	0	0	1	0	0	0	2	1	2	2	2	5	2	4	4
986	22	21-24	Female	Muslim	Married	Oromo	1	Rural	Amhara	Others	1	1	2	1	0	1	2	3	0	0	0	0	0	0	0	0	0	0	0	1	0	1	1	0	0	0	0	0	0	0	2	2	2	2	2	4	4	4	4
987	17	14-17	Female	Muslim	Married	Oromo	4	Urban	Amhara	Others	1	2	4	1	1	1	1	2	0	1	1	1	1	0	1	0	1	0	0	1	1	1	1	0	0	0	0	0	0	0	2	1	1	2	2	4	2	3	4
988	20	18-20	Female	Muslim	Separated/widowed	Others	3	Rural	Others	Others	4	1	2	1	1	1	2	3	1	1	0	0	0	0	0	0	1	0	0	1	1	1	1	0	1	1	1	1	0	0	2	4	3	4	1	5	3	3	3
989	22	21-24	Female	Muslim	Never married	Amhara	4	Urban	Amhara	Others	2	1	5	1	1	1	1	4	1	0	1	0	1	0	0	0	0	0	0	1	1	1	1	0	0	0	0	0	0	0	1	2	1	5	3	3	3	1	5
990	22	21-24	Female	Muslim	Married	Oromo	5	Urban	Others	Galafi	1	1	5	1	1	1	1	3	1	1	1	1	0	0	1	1	1	0	0	1	0	1	1	0	1	1	1	1	1	1	1	3	1	5	1	4	2	2	2
991	18	18-20	Female	Muslim	Never married	Amhara	4	Rural	Amhara	Others	1	2	2	1	1	2	1	3	1	1	1	0	1	0	0	0	0	1	0	1	1	1	0	0	0	0	0	0	0	0	4	4	5	4	4	1	3	3	1
992	17	14-17	Female	Muslim	Never married	Amhara	3	Urban	Amhara	Others	1	2	5	1	1	1	2	4	1	1	1	0	1	0	1	0	1	0	0	1	1	1	0	0	0	1	0	0	0	0	3	3	3	3	5	4	4	2	4
993	23	21-24	Female	Muslim	Never married	Ethnics in SNNP	4	Urban	SNNP	Others	1	2	5	1	1	2	2	2	0	1	1	0	1	0	0	0	0	0	0	1	1	1	1	0	0	0	1	0	1	1	4	4	1	5	4	4	5	1	2
994	19	18-20	Female	Orthodox	Never married	Amhara	4	Rural	Amhara	Others	1	2	5	1	0	1	2	2	0	1	1	0	1	0	0	0	0	0	0	1	1	1	1	0	0	0	1	0	1	0	3	3	3	4	5	4	3	3	3
995	19	18-20	Male	Orthodox	Never married	Amhara	4	Urban	Amhara	Galafi	1	2	2	1	1	1	1	3	0	1	1	1	0	0	0	1	1	1	0	1	1	1	1	0	0	0	1	0	0	0	2	2	2	2	2	5	4	4	2
996	18	18-20	Female	Orthodox	Married	Others	1	Urban	Amhara	Galafi	1	2	2	1	1	1	2	2	0	1	1	1	1	0	1	1	0	0	0	1	1	1	1	0	0	0	1	0	1	0	1	1	2	4	2	5	4	4	1
997	23	21-24	Male	Muslim	Married	Oromo	1	Rural	Oromyia	Galafi	1	1	2	1	1	1	3	4	0	0	0	0	0	0	0	0	0	1	0	1	1	1	1	0	0	0	1	1	0	0	4	1	2	2	2	5	4	4	2
998	18	18-20	Male	Orthodox	Never married	Oromo	4	Urban	Amhara	Galafi	1	2	5	1	0	2	1	3	1	1	1	1	1	0	1	0	1	0	0	1	1	1	1	0	0	0	1	0	0	0	2	1	2	4	2	5	4	4	2
999	27	25-29	Male	Muslim	Never married	Amhara	2	Urban	Amhara	Galafi	1	1	2	1	1	3	2	3	0	1	0	0	0	0	0	0	0	0	0	1	1	1	1	0	0	0	0	0	0	0	4	2	4	2	1	5	5	2	4
1000	29	25-29	Male	Muslim	Never married	Others	5	Urban	Others	Galafi	1	5	4	1	1	3	3	4	0	0	0	0	1	0	0	0	0	0	0	1	1	1	1	0	0	1	1	1	0	1	2	4	2	4	4	4	4	3	1
1001	26	25-29	Female	Muslim	Separated/widowed	Amhara	4	Urban	Amhara	Galafi	1	5	3	1	1	3	1	2	0	0	0	1	1	0	0	0	1	0	0	1	0	1	1	0	0	0	1	1	0	1	1	1	2	4	1	5	2	4	4
1002	19	18-20	Male	Muslim	Never married	Amhara	5	Urban	Amhara	Galafi	1	5	2	1	1	1	3	3	1	1	1	1	1	0	1	1	1	1	0	1	1	1	1	1	0	0	1	0	0	1	2	2	2	2	2	5	5	4	4
1003	17	14-17	Male	Muslim	Never married	Oromo	4	Rural	Oromyia	Galafi	1	2	2	1	1	1	1	2	0	1	0	0	0	0	0	0	0	1	0	1	1	1	1	0	0	0	1	0	0	0	2	2	2	2	2	4	4	4	2
1004	20	18-20	Female	Muslim	Never married	Others	1	Urban	Others	Galafi	1	1	2	1	1	1	2	2	1	0	0	1	1	0	0	0	0	0	0	1	1	1	1	0	0	0	1	0	0	0	2	2	2	4	4	4	2	4	2
1005	21	21-24	Male	Muslim	Never married	Amhara	4	Rural	Amhara	Galafi	3	2	2	1	1	1	2	2	0	0	0	0	0	0	0	0	0	1	0	1	1	1	1	0	0	0	0	0	0	0	2	2	4	2	2	4	4	4	2
1006	18	18-20	Female	Muslim	Never married	Oromo	3	Rural	Amhara	Galafi	2	2	2	1	1	3	1	2	1	0	0	0	0	0	0	0	0	0	0	1	1	1	1	0	0	0	0	0	0	0	2	2	1	4	4	5	2	2	5
1007	18	18-20	Male	Muslim	Never married	Amhara	4	Rural	Amhara	Galafi	2	2	2	1	0	1	1	2	0	1	0	0	0	0	0	0	0	1	0	1	1	1	1	0	0	0	0	0	0	0	2	2	2	2	2	4	4	4	4
1008	20	18-20	Male	Muslim	Never married	Ethnics in SNNP	3	Urban	SNNP	Galafi	1	2	5	1	1	3	3	4	0	1	1	1	0	0	0	0	0	0	0	1	0	1	0	0	0	0	0	0	0	0	2	3	4	1	5	4	4	3	3
1009	27	25-29	Male	Orthodox	Never married	Amhara	4	Urban	Amhara	Galafi	1	2	2	1	1	1	2	4	0	1	1	0	1	0	0	1	1	1	0	1	0	0	1	0	0	0	0	0	0	0	3	3	4	1	3	5	4	5	3
1010	20	18-20	Female	Orthodox	Separated/widowed	Amhara	4	Urban	Amhara	Galafi	1	1	2	1	1	1	1	2	0	1	1	0	0	0	0	1	1	1	1	1	1	1	1	1	1	0	1	1	0	1	5	4	5	5	5	5	1	5	1
1011	21	21-24	Female	Muslim	Married	Others	4	Urban	Others	Galafi	1	1	5	1	1	1	1	3	1	0	1	0	0	0	1	1	1	0	0	1	1	1	1	0	0	0	0	0	0	1	4	4	3	4	4	3	2	2	3
1012	23	21-24	Male	Muslim	Never married	Amhara	4	Urban	Amhara	Galafi	1	2	2	1	0	3	1	2	1	1	0	0	1	0	0	0	0	0	0	1	1	1	1	0	0	1	0	1	0	0	3	5	2	3	5	2	3	2	3
1013	25	25-29	Male	Muslim	Married	Ethnics in SNNP	5	Urban	SNNP	Galafi	1	2	2	1	1	2	1	2	1	0	1	0	1	0	1	1	1	0	0	1	1	1	1	1	0	0	0	0	0	1	5	5	4	5	4	3	1	3	2
1014	19	18-20	Female	Muslim	Married	Oromo	1	Rural	Amhara	Galafi	3	1	2	1	1	2	3	2	0	1	1	0	0	0	0	0	1	0	0	1	1	1	1	1	1	0	1	0	0	0	1	4	5	3	4	5	1	3	3
1015	21	21-24	Female	Muslim	Never married	Others	3	Urban	Others	Galafi	2	2	5	1	1	2	2	3	0	1	1	0	0	0	0	1	1	0	0	1	1	1	0	0	1	0	1	1	0	1	4	3	2	4	4	3	2	5	4
1016	20	18-20	Female	Muslim	Never married	Amhara	2	Rural	Amhara	Galafi	1	2	2	1	0	1	1	2	0	1	0	0	1	0	0	1	1	0	0	1	1	1	0	0	0	0	0	0	0	0	3	5	4	1	5	2	2	4	2
1017	18	18-20	Female	Muslim	Married	Amhara	1	Rural	Amhara	Galafi	1	1	2	1	1	2	1	3	1	1	0	0	0	0	0	1	0	1	0	1	1	1	1	0	0	0	1	1	0	0	4	4	3	5	5	3	5	1	1
1018	25	25-29	Female	Muslim	Married	Oromo	1	Urban	Oromyia	Galafi	1	1	2	1	1	1	2	3	0	1	1	0	1	0	0	0	0	1	0	1	1	1	0	1	0	0	1	1	0	0	5	4	4	5	4	1	2	1	2
1019	22	21-24	Female	Muslim	Married	Amhara	1	Rural	Amhara	Galafi	1	1	2	1	1	1	2	4	1	1	0	0	0	0	0	0	0	0	0	1	1	1	1	1	1	1	1	0	0	0	3	3	1	5	4	5	1	1	4
1020	25	25-29	Female	Muslim	Married	Others	2	Rural	Addis Ababa	Galafi	1	1	2	1	1	1	3	3	1	1	0	0	0	0	1	0	0	0	0	1	1	1	1	0	1	0	1	0	0	0	2	1	1	3	1	5	5	1	3
1021	20	18-20	Male	Muslim	Never married	Amhara	3	Urban	Amhara	Galafi	1	2	2	1	1	1	1	2	1	1	1	1	1	1	1	1	1	0	1	1	1	1	1	1	1	0	1	1	0	1	2	2	2	4	3	3	4	3	3
1022	22	21-24	Male	Muslim	Never married	Amhara	3	Urban	Amhara	Galafi	1	2	5	1	0	1	1	4	0	1	0	0	1	0	0	0	0	0	0	1	1	1	1	0	0	0	0	1	0	0	4	3	3	3	2	4	2	4	1
1023	23	21-24	Male	Muslim	Never married	Others	4	Rural	Others	Galafi	1	2	2	1	1	1	3	4	1	0	1	0	1	0	0	0	0	1	0	1	1	1	0	0	0	0	0	1	0	0	3	3	3	3	3	4	2	4	3
1024	24	21-24	Female	Orthodox	Never married	Amhara	3	Urban	Amhara	Galafi	1	2	2	1	1	2	2	3	1	1	0	0	1	0	0	0	0	0	0	1	1	1	1	0	0	0	1	1	1	1	3	3	4	1	5	5	4	5	4
1025	15	14-17	Female	Muslim	Never married	Others	4	Rural	Others	Galafi	1	2	5	1	1	1	1	2	1	1	1	0	1	0	1	1	1	1	0	1	1	1	1	0	0	0	0	0	1	1	2	1	3	2	3	4	3	1	2
1026	20	18-20	Male	Orthodox	Never married	Amhara	4	Rural	Amhara	Galafi	1	2	2	1	1	1	1	2	1	1	1	0	1	0	0	0	1	1	0	1	1	1	1	0	0	0	0	0	0	1	3	2	1	2	2	4	2	5	4
1027	17	14-17	Female	Muslim	Never married	Oromo	2	Urban	Oromyia	Galafi	2	2	5	1	0	1	1	2	0	1	0	0	1	0	1	0	0	0	0	1	1	1	1	0	0	0	0	0	0	0	3	4	3	3	3	4	3	3	3
1028	22	21-24	Female	Orthodox	Never married	Amhara	2	Urban	Amhara	Galafi	1	2	2	1	0	1	2	4	1	1	1	0	1	0	0	0	0	0	0	1	0	1	0	0	0	0	0	0	0	0	3	4	4	3	3	4	1	3	3
1029	23	21-24	Male	Muslim	Never married	Amhara	4	Urban	Amhara	Galafi	1	2	2	1	1	2	1	3	1	1	0	1	0	0	0	0	0	0	0	1	1	1	0	0	0	0	0	0	0	0	3	4	3	1	3	3	3	3	3
1030	19	18-20	Male	Muslim	Never married	Oromo	3	Urban	Oromyia	Galafi	1	2	5	1	1	3	3	4	0	1	0	0	1	0	1	0	0	0	0	1	1	1	0	0	0	0	0	1	0	0	1	5	3	4	3	3	2	5	3
1031	20	18-20	Female	Muslim	Married	Ethnics in SNNP	3	Rural	Amhara	Galafi	1	1	2	1	1	1	2	2	1	1	0	0	0	0	0	0	0	1	0	1	1	1	1	0	0	0	1	1	0	0	1	1	2	2	2	4	3	4	4
1032	24	21-24	Male	Muslim	Never married	Amhara	3	Rural	Amhara	Galafi	1	6	2	1	1	3	2	3	1	1	0	0	1	0	1	1	1	1	0	1	1	1	1	0	0	0	1	0	1	0	4	3	4	3	2	4	4	3	2
1033	28	25-29	Female	Muslim	Never married	Ethnics in SNNP	2	Rural	SNNP	Galafi	1	2	2	1	0	2	3	3	1	1	1	1	1	0	1	1	1	1	0	1	1	1	1	0	0	0	1	0	0	0	4	4	4	3	3	4	4	1	4
1034	22	21-24	Female	Muslim	Never married	Amhara	4	Rural	Amhara	Galafi	1	2	2	1	1	3	4	4	1	1	1	1	1	0	1	1	0	1	1	1	1	1	1	0	1	0	1	1	0	1	3	4	3	3	3	5	4	4	2
1035	21	21-24	Male	Muslim	Never married	Others	3	Rural	Others	Galafi	3	2	2	1	1	2	3	3	1	0	1	0	1	0	1	1	1	1	0	1	1	1	1	1	0	0	0	0	0	0	4	3	4	4	3	4	3	4	4
1036	21	21-24	Female	Muslim	Separated/widowed	Amhara	4	Rural	Amhara	Galafi	1	2	2	1	1	1	3	3	1	1	1	0	1	0	1	1	0	1	0	1	1	1	1	0	0	0	0	0	0	0	4	3	4	4	3	4	3	1	2
1037	24	21-24	Female	Muslim	Never married	Amhara	3	Rural	Amhara	Galafi	1	6	2	1	0	1	3	3	0	0	0	0	1	0	1	1	1	1	0	1	1	1	0	1	0	0	0	0	0	0	4	4	3	4	3	4	3	2	2
1038	22	21-24	Female	Muslim	Never married	Others	4	Rural	Others	Galafi	1	2	2	1	1	2	3	4	1	1	1	0	1	0	1	0	1	1	0	1	0	1	0	1	0	0	0	0	1	1	4	4	3	4	2	4	3	3	3
1039	18	18-20	Female	Muslim	Never married	Amhara	3	Rural	Amhara	Galafi	1	2	2	1	1	1	3	3	1	1	1	0	1	0	1	1	0	1	0	1	0	1	1	0	0	0	0	0	0	0	4	4	3	4	2	4	3	2	3
1040	19	18-20	Female	Muslim	Never married	Others	3	Rural	Others	Galafi	1	2	2	1	1	1	1	3	0	1	1	0	1	0	1	1	0	1	0	1	1	1	1	1	1	0	1	1	0	0	4	4	3	4	3	4	3	3	2
1041	20	18-20	Female	Muslim	Never married	Oromo	3	Rural	Oromyia	Galafi	1	2	2	1	1	2	3	3	1	1	1	1	1	0	1	1	1	1	0	1	1	1	0	0	0	0	0	0	0	0	4	4	2	2	2	4	3	4	3
1042	21	21-24	Female	Muslim	Never married	Amhara	4	Rural	Amhara	Galafi	1	2	2	1	1	2	2	4	0	1	1	1	1	0	1	1	1	1	1	1	1	1	1	0	0	0	0	0	0	0	4	2	3	2	4	4	3	2	1
1043	21	21-24	Female	Muslim	Never married	Ethnics in SNNP	3	Rural	SNNP	Galafi	1	2	2	1	1	2	3	3	1	1	1	1	1	0	1	1	1	1	0	1	1	1	0	0	0	0	0	0	0	0	4	4	2	2	2	4	3	4	3
1044	18	18-20	Female	Muslim	Never married	Amhara	3	Rural	Amhara	Galafi	1	2	2	1	1	1	3	3	1	1	1	0	1	0	1	0	0	1	0	0	0	1	1	0	0	0	0	0	0	0	4	3	2	3	4	3	3	3	3
1045	22	21-24	Female	Muslim	Never married	Amhara	4	Rural	Amhara	Galafi	1	2	2	1	0	1	1	3	1	1	1	0	0	0	1	1	1	1	0	1	1	1	1	0	0	0	0	0	0	0	4	4	3	4	2	4	2	3	2
1046	22	21-24	Female	Muslim	Separated/widowed	Others	4	Rural	Others	Galafi	1	2	2	1	1	2	4	3	0	1	0	0	1	0	1	0	1	1	0	1	0	1	1	1	0	0	1	0	0	1	4	3	2	4	4	4	2	3	4
1047	22	21-24	Male	Muslim	Never married	Amhara	4	Rural	Amhara	Galafi	1	2	2	1	1	2	3	3	0	1	0	0	1	0	1	0	1	1	0	1	1	1	1	0	0	0	0	0	0	0	4	4	3	4	3	4	3	3	4
1048	26	25-29	Male	Muslim	Never married	Oromo	3	Rural	Oromyia	Galafi	1	2	2	1	1	2	3	3	1	1	1	1	1	0	1	1	1	1	0	1	1	1	1	0	0	0	1	0	0	0	4	4	4	3	3	4	4	2	4
1049	23	21-24	Male	Muslim	Never married	Amhara	3	Rural	Amhara	Galafi	1	6	2	1	1	1	3	4	1	1	1	0	1	0	1	1	1	1	0	1	1	1	1	1	1	1	0	1	0	0	4	3	4	3	3	4	4	3	2
1050	21	21-24	Male	Muslim	Never married	Others	3	Rural	Others	Galafi	1	2	2	1	0	1	3	3	0	1	1	0	1	0	1	1	1	1	0	1	1	1	0	1	1	0	0	0	0	0	4	3	4	4	3	3	3	2	2
1051	21	21-24	Female	Muslim	Never married	Amhara	4	Rural	Amhara	Galafi	1	2	2	1	1	1	3	4	0	1	1	0	1	0	1	0	0	1	0	1	1	1	1	1	1	1	0	0	0	0	4	3	3	3	3	4	2	2	2
1052	25	25-29	Female	Muslim	Married	Others	3	Rural	Others	Galafi	1	2	2	1	1	1	4	3	0	1	0	0	1	0	0	0	0	1	0	1	0	1	0	0	0	0	0	1	0	0	4	3	4	4	4	4	2	3	4
1053	27	25-29	Male	Muslim	Separated/widowed	Amhara	4	Rural	Amhara	Galafi	3	3	2	1	0	3	4	3	0	1	1	1	0	0	1	1	1	1	0	1	1	1	1	0	1	1	1	1	1	1	4	5	3	2	3	4	3	4	1
1054	21	21-24	Female	Muslim	Never married	Oromo	3	Rural	Oromyia	Galafi	1	2	2	1	1	1	3	3	1	1	1	0	1	0	1	0	1	0	1	1	1	1	1	0	1	0	0	0	0	0	4	4	2	3	3	4	4	4	3
1055	20	18-20	Female	Muslim	Never married	Amhara	3	Rural	Amhara	Galafi	1	2	2	1	1	2	3	4	1	1	1	0	1	0	1	0	1	1	0	0	1	1	1	1	0	0	0	0	0	1	4	3	4	4	3	4	2	3	4
1056	22	21-24	Female	Muslim	Never married	Amhara	4	Rural	Amhara	Galafi	1	2	2	1	1	2	3	5	0	1	1	0	1	0	1	0	0	1	0	1	1	1	1	0	0	0	0	0	0	0	4	3	2	3	3	4	3	4	4
1057	22	21-24	Male	Muslim	Never married	Ethnics in SNNP	4	Rural	SNNP	Galafi	1	3	2	1	1	2	3	3	0	1	1	0	1	0	1	0	1	1	0	1	1	1	0	1	1	0	0	0	0	0	4	4	3	4	4	4	2	3	5
1058	23	21-24	Male	Muslim	Never married	Amhara	4	Rural	Amhara	Galafi	3	2	2	1	1	3	4	4	1	1	1	0	1	0	1	1	1	1	1	1	0	1	0	1	1	0	1	1	0	0	4	3	4	3	2	4	4	3	2
1059	21	21-24	Male	Muslim	Never married	Amhara	3	Rural	Amhara	Galafi	1	2	2	1	1	1	3	3	1	1	0	0	1	0	1	0	1	1	0	1	1	1	1	0	0	0	0	0	0	0	4	4	4	4	3	4	3	3	4
1060	21	21-24	Male	Muslim	Never married	Others	4	Rural	Others	Galafi	1	2	2	1	0	4	4	4	1	1	1	1	0	0	1	1	1	1	1	1	1	1	1	0	0	0	1	0	1	1	4	4	2	4	1	5	4	3	4
1061	24	21-24	Male	Muslim	Never married	Amhara	3	Rural	Amhara	Galafi	1	2	2	1	1	1	2	3	0	1	1	0	1	0	1	1	1	1	0	1	1	1	1	1	0	0	0	0	0	0	4	3	4	3	2	4	4	4	3
1062	20	18-20	Male	Muslim	Never married	Amhara	4	Rural	Amhara	Galafi	2	2	2	1	1	2	2	4	0	1	0	1	1	0	1	0	1	1	1	1	1	1	1	0	1	0	1	1	0	0	4	4	4	4	2	4	4	3	2
1063	22	21-24	Male	Muslim	Never married	Oromo	3	Rural	Oromyia	Galafi	1	6	2	1	0	1	4	4	1	1	0	0	1	0	1	1	1	1	0	1	1	1	1	1	0	0	0	0	0	0	4	3	2	2	3	4	3	2	3
1064	22	21-24	Male	Muslim	Never married	Others	4	Urban	Others	Galafi	1	2	2	1	1	1	3	3	1	1	1	0	1	0	1	0	1	1	0	1	1	1	1	1	0	0	0	0	0	0	4	4	3	4	3	4	3	2	4
1065	24	21-24	Female	Muslim	Separated/widowed	Amhara	4	Urban	Amhara	Galafi	3	6	2	1	1	1	3	3	1	1	1	0	1	0	1	1	1	1	0	1	1	1	1	0	0	0	0	0	0	0	4	4	3	3	3	4	3	2	3
1066	20	18-20	Male	Muslim	Never married	Others	4	Rural	Others	Galafi	1	2	2	1	1	1	3	3	1	1	1	0	1	0	1	1	1	1	0	1	1	1	1	0	0	0	0	0	0	0	4	3	3	2	3	4	4	3	4
1067	24	21-24	Female	Muslim	Separated/widowed	Amhara	3	Rural	Amhara	Galafi	3	2	2	1	0	1	3	3	0	1	0	0	1	0	1	1	0	1	0	1	1	1	0	0	0	0	0	0	0	0	4	4	3	4	4	4	2	3	4
1068	24	21-24	Male	Muslim	Never married	Others	3	Rural	Others	Galafi	1	2	2	1	1	1	3	3	0	1	0	0	1	0	1	0	1	1	0	1	1	1	0	0	0	0	0	0	0	0	4	4	3	4	4	3	3	4	3
1069	25	25-29	Female	Muslim	Married	Amhara	3	Rural	Amhara	Galafi	1	6	2	1	1	1	3	4	1	1	1	0	1	0	1	0	1	1	0	1	0	1	1	0	0	0	0	0	0	0	4	4	3	2	4	3	4	3	3
1070	23	21-24	Male	Muslim	Never married	Ethnics in SNNP	3	Rural	SNNP	Galafi	1	6	2	1	1	1	3	3	0	1	0	0	1	0	1	1	1	1	0	1	1	1	0	0	0	0	0	0	0	0	4	4	3	4	4	4	2	3	5
1071	25	25-29	Male	Muslim	Never married	Amhara	3	Rural	Amhara	Galafi	1	6	2	1	0	1	3	3	1	1	1	0	1	0	1	0	1	1	0	1	0	1	0	0	0	0	0	0	0	0	4	3	3	4	4	4	2	3	4
1072	25	25-29	Male	Muslim	Never married	Oromo	4	Rural	Oromyia	Galafi	3	6	2	1	1	2	3	3	1	1	1	0	1	0	1	1	1	1	0	1	1	1	1	0	0	0	0	0	0	0	4	4	3	2	4	4	3	2	3
1073	24	21-24	Male	Muslim	Never married	Amhara	3	Rural	Amhara	Galafi	2	6	2	1	0	1	3	3	0	1	1	0	1	0	1	1	1	1	0	1	1	1	1	0	0	0	0	0	0	0	4	4	3	4	3	4	3	4	4
1074	21	21-24	Male	Muslim	Never married	Others	4	Rural	Others	Galafi	3	2	2	1	1	1	3	3	1	1	0	0	1	0	1	1	1	1	0	1	1	1	1	0	0	0	0	0	0	0	4	3	4	4	3	4	3	3	4
1075	24	21-24	Female	Muslim	Separated/widowed	Oromo	3	Rural	Oromyia	Galafi	2	2	2	1	1	1	3	3	0	1	1	0	1	0	1	0	1	1	0	0	0	1	1	1	0	0	0	0	0	0	4	4	3	4	3	4	3	3	2
1076	24	21-24	Female	Muslim	Separated/widowed	Amhara	4	Rural	Amhara	Galafi	3	1	2	1	1	2	2	5	1	1	0	0	0	0	1	1	0	1	0	1	1	1	1	1	0	1	1	0	0	0	3	4	4	3	3	5	5	3	2
1077	22	21-24	Male	Muslim	Never married	Oromo	3	Rural	Addis Ababa	Galafi	1	2	2	1	1	1	2	3	1	1	1	0	1	0	1	0	1	1	0	1	1	1	0	0	0	0	0	0	0	0	4	4	3	4	3	4	2	3	2
1078	22	21-24	Female	Muslim	Never married	Amhara	4	Rural	Amhara	Moyale	1	2	2	1	1	2	1	3	1	1	1	1	1	0	1	0	1	1	0	1	1	1	1	0	0	0	1	0	0	0	4	4	4	3	3	4	4	2	2
1079	28	25-29	Female	Muslim	Never married	Oromo	3	Rural	Oromyia	Galafi	1	2	2	1	0	2	1	3	0	1	1	1	1	0	1	0	1	1	0	1	1	1	1	0	0	0	1	0	0	0	4	4	4	3	3	4	4	2	2
1080	20	18-20	Female	Muslim	Never married	Amhara	3	Rural	Amhara	Galafi	1	2	2	1	1	2	3	3	1	0	1	1	1	0	1	1	1	1	0	1	1	1	0	0	0	0	0	0	0	0	4	4	2	2	3	4	4	4	3
1081	25	25-29	Female	Muslim	Never married	Oromo	3	Rural	Oromyia	Galafi	1	2	2	1	1	2	3	3	0	1	1	0	1	0	1	1	1	1	0	1	1	1	1	1	0	0	0	0	0	0	4	3	4	4	3	4	3	1	2
1082	19	18-20	Female	Muslim	Never married	Amhara	3	Rural	Amhara	Galafi	1	2	2	1	1	1	2	3	1	1	1	0	1	0	1	1	1	1	0	1	1	1	1	0	0	0	0	0	0	0	4	4	3	4	3	3	2	2	3
1083	21	21-24	Male	Muslim	Never married	Amhara	3	Rural	Amhara	Galafi	1	2	2	1	1	1	3	3	1	1	1	0	1	0	1	0	1	1	0	1	0	1	0	1	1	0	1	1	0	0	4	3	4	4	3	4	4	3	3
1084	21	21-24	Female	Muslim	Never married	Amhara	4	Rural	Amhara	Galafi	1	2	2	1	0	2	3	3	1	1	1	1	1	0	1	1	1	1	0	1	1	1	0	0	0	0	0	0	0	0	4	4	2	2	2	4	4	3	3
1085	24	21-24	Female	Muslim	Separated/widowed	Others	3	Rural	Others	Galafi	2	2	2	1	1	1	1	3	0	0	0	0	1	0	1	0	0	1	0	1	0	1	1	0	0	0	0	0	0	0	4	4	3	4	2	4	2	3	3
1086	21	21-24	Male	Muslim	Never married	Amhara	2	Rural	Amhara	Galafi	1	2	2	1	1	1	1	3	1	1	1	0	1	0	1	0	1	1	0	1	1	1	0	0	0	0	0	0	0	0	4	4	3	4	3	4	2	3	2
1087	23	21-24	Male	Muslim	Never married	Oromo	3	Rural	Oromyia	Galafi	1	2	2	1	1	2	3	3	1	0	0	0	1	0	1	1	1	1	0	1	1	1	1	1	0	0	0	0	0	0	4	4	3	4	2	4	3	3	5
1088	22	21-24	Female	Muslim	Never married	Amhara	4	Rural	Amhara	Galafi	1	2	2	1	1	2	4	4	1	1	1	0	1	0	1	1	1	1	0	0	0	0	0	1	0	0	0	0	0	0	4	3	4	4	2	4	3	3	2
1089	19	18-20	Male	Muslim	Never married	Amhara	4	Rural	Amhara	Galafi	1	2	2	1	1	2	3	4	1	1	1	0	1	0	1	1	1	1	0	1	1	1	0	0	0	0	0	0	0	0	4	4	3	4	3	4	3	4	4
1090	20	18-20	Female	Muslim	Never married	Oromo	3	Rural	Oromyia	Galafi	1	2	2	1	1	2	5	4	0	1	1	1	1	0	1	0	1	1	0	0	0	0	0	0	0	0	0	0	0	0	4	2	3	2	3	3	4	3	3
1091	22	21-24	Male	Muslim	Never married	Amhara	3	Rural	Amhara	Galafi	1	2	2	1	1	2	3	3	1	0	0	0	1	0	1	0	1	1	0	1	0	0	0	0	0	0	0	0	0	0	4	3	4	4	2	4	3	1	2
1092	23	21-24	Male	Muslim	Never married	Ethnics in SNNP	4	Rural	SNNP	Galafi	1	2	2	1	0	1	3	4	0	1	0	0	1	0	1	0	0	1	0	1	1	1	0	0	0	0	0	0	0	0	1	3	2	2	4	3	3	2	3
1093	23	21-24	Female	Muslim	Never married	Amhara	3	Rural	Amhara	Galafi	1	2	2	1	1	3	3	3	1	1	1	0	0	0	1	1	1	1	0	1	1	1	0	0	0	0	0	0	0	0	4	3	4	3	3	3	3	3	2
1094	23	21-24	Male	Muslim	Never married	Oromo	3	Rural	Oromyia	Galafi	1	2	2	1	1	1	3	3	0	0	0	0	1	0	1	0	1	1	0	1	0	0	0	0	0	0	0	0	0	0	4	4	3	4	3	4	3	2	2
1095	22	21-24	Male	Muslim	Never married	Amhara	4	Rural	Amhara	Galafi	3	6	2	1	1	1	3	3	1	1	1	0	1	0	1	1	1	1	0	1	0	1	1	1	1	0	1	0	0	0	4	4	3	4	2	4	3	2	2
1096	22	21-24	Female	Muslim	Never married	Ethnics in SNNP	4	Rural	SNNP	Galafi	2	6	2	1	1	1	1	3	1	1	0	0	1	0	1	1	1	1	0	0	1	1	0	0	1	0	1	0	1	0	4	4	3	4	2	4	2	3	5
1097	26	25-29	Male	Muslim	Married	Others	1	Rural	Amhara	Galafi	1	2	2	1	0	1	3	3	1	1	1	0	1	0	1	0	1	1	0	1	0	1	1	0	0	0	0	0	0	0	4	3	3	4	3	4	2	2	3
1098	24	21-24	Female	Muslim	Never married	Amhara	4	Rural	Amhara	Galafi	1	6	2	1	1	1	1	4	1	1	0	0	1	0	1	0	0	1	0	1	1	1	1	0	0	0	0	0	0	0	4	4	3	3	3	4	4	4	4
1099	20	18-20	Male	Muslim	Never married	Amhara	2	Rural	Addis Ababa	Galafi	1	2	2	1	1	1	2	3	1	1	1	0	1	0	1	0	1	1	0	1	1	1	0	0	0	0	0	0	0	0	4	4	3	4	3	4	2	3	2
1100	22	21-24	Male	Muslim	Never married	Amhara	3	Rural	Amhara	Galafi	1	6	2	1	0	1	1	3	1	1	0	0	1	0	1	1	1	1	0	0	0	0	0	1	1	0	1	1	0	0	4	4	3	4	4	4	2	3	4
1101	24	21-24	Male	Muslim	Never married	Others	4	Rural	Others	Galafi	1	3	2	1	1	1	1	3	0	0	1	0	1	0	1	1	1	1	0	1	1	0	0	1	1	0	0	1	1	0	4	4	2	3	3	4	2	3	4
1102	21	21-24	Female	Muslim	Never married	Amhara	4	Rural	Amhara	Galafi	2	2	2	1	1	1	3	3	0	1	1	0	1	0	1	0	0	1	0	1	0	0	0	0	0	0	0	0	0	0	4	3	3	4	2	3	2	4	3
1103	22	21-24	Male	Muslim	Never married	Amhara	3	Urban	Addis Ababa	Galafi	3	2	2	1	1	1	3	4	0	1	1	0	1	0	1	0	1	1	0	1	1	1	0	0	1	0	0	0	0	0	4	3	4	4	3	4	3	4	4
1104	24	21-24	Male	Muslim	Never married	Amhara	5	Urban	Amhara	Galafi	3	7	7	1	1	1	2	3	1	1	0	0	1	0	1	0	1	1	0	1	1	1	1	1	1	0	0	1	0	0	4	4	3	4	3	4	2	3	4
1105	24	21-24	Male	Muslim	Never married	Amhara	4	Urban	Amhara	Galafi	1	3	2	1	0	1	3	3	0	1	1	0	1	0	1	1	1	1	0	1	1	1	0	1	0	0	1	1	0	0	4	4	3	4	3	4	2	3	4
1106	24	21-24	Female	Muslim	Never married	Oromo	4	Urban	Addis Ababa	Galafi	3	1	2	1	1	3	3	3	1	1	1	1	1	0	1	0	1	1	1	1	0	1	1	0	0	0	1	0	0	1	3	4	3	2	2	5	5	3	2
1107	24	21-24	Male	Muslim	Never married	Others	4	Rural	Others	Galafi	1	2	2	1	1	4	3	4	0	1	1	1	0	0	1	0	1	1	0	1	1	1	1	0	0	0	1	1	1	1	1	5	2	4	3	4	5	5	1
1108	24	21-24	Male	Muslim	Never married	Amhara	4	Rural	Amhara	Galafi	3	6	2	1	1	2	3	4	1	0	0	0	1	0	1	1	1	1	0	1	1	1	1	0	1	0	0	0	0	0	4	3	4	4	2	4	3	2	3
1109	24	21-24	Female	Muslim	Never married	Amhara	4	Rural	Amhara	Galafi	1	2	2	1	1	2	3	3	0	1	1	0	1	0	1	1	1	1	0	1	1	1	0	1	1	0	0	0	0	0	4	3	3	4	3	4	3	4	2
1110	27	25-29	Male	Muslim	Never married	Amhara	3	Rural	Amhara	Galafi	1	2	2	1	0	1	3	3	1	1	0	0	1	0	1	0	1	1	0	1	1	1	1	1	1	0	0	0	0	0	4	3	4	3	3	4	4	1	2
1111	21	21-24	Male	Muslim	Never married	Amhara	3	Rural	Amhara	Galafi	1	2	2	1	1	1	3	3	0	1	1	0	1	0	1	1	1	1	0	1	1	1	0	1	0	0	1	1	0	0	4	4	3	4	3	4	3	2	2
1112	19	18-20	Female	Muslim	Never married	Amhara	2	Rural	Amhara	Galafi	3	2	2	1	1	3	3	3	1	1	1	0	0	0	1	1	1	1	0	1	1	1	0	0	0	0	0	0	0	0	4	3	3	4	3	3	3	3	5
1113	26	25-29	Female	Muslim	Separated/widowed	Amhara	3	Rural	Amhara	Galafi	2	6	2	1	1	1	1	3	1	1	1	0	1	0	1	0	1	1	0	1	1	1	0	1	1	0	0	1	0	0	4	4	3	4	2	4	3	2	2
1114	22	21-24	Male	Muslim	Never married	Amhara	5	Urban	Amhara	Galafi	1	2	5	1	1	2	1	2	1	0	1	0	1	1	1	1	0	1	1	0	1	1	0	0	1	1	0	0	0	0	3	4	3	2	3		4	2	2
1115	20	18-20	Female	Muslim	Never married	Amhara	2	Rural	Amhara	Galafi	1	2	2	1	0	2	1	2	1	0	1	0	1	1	1	1	0	1	1	0	0	0	0	0	0	1	0	0	0	0	4	4	4	3	3		5	2	3
1116	24	21-24	Male	Muslim	Never married	Amhara	5	Urban	Amhara	Galafi	1	2	5	1	1	2	1	1	0	0	1	0	1	1	1	1	0	1	1	1	1	1	1	1	0	1	0	0	0	0	3	4	2	3	2		5	2	3
1117	21	21-24	Female	Muslim	Never married	Amhara	3	Rural	Amhara	Galafi	2	2	2	1	1	2	1	2	1	0	1	0	1	0	1	1	0	1	1	1	0	1	0	0	1	1	0	0	0	0	4	4	3	2	2		3	4	4
1118	20	18-20	Female	Muslim	Never married	Amhara	2	Rural	Amhara	Galafi	1	2	2	1	1	2	1	2	1	0	1	0	1	0	1	1	0	1	1	0	0	1	0	0	0	0	0	0	0	0	4	4	4	3	3		2	3	3
1119	23	21-24	Female	Muslim	Separated/widowed	Amhara	3	Rural	Amhara	Galafi	1	2	2	1	1	3	1	2	1	0	1	0	1	1	0	1	0	1	1	0	0	0	0	1	0	1	0	0	0	0	3	4	4	2	2		3	3	3
1120	22	21-24	Female	Muslim	Never married	Amhara	4	Urban	Amhara	Galafi	3	2	2	1	0	2	1	1	1	0	1	0	1	0	0	1	0	1	0	1	1	1	1	1	0	1	0	0	0	0	2	4	3	5	2		2	3	3
1121	22	21-24	Female	Muslim	Never married	Amhara	4	Rural	Amhara	Galafi	1	2	4	1	1	3	1	2	1	0	1	0	1	1	1	1	0	1	1	0	1	1	0	0	0	1	0	0	0	0	3	4	3	2	2		3	4	3
1122	23	21-24	Female	Muslim	Separated/widowed	Amhara	3	Rural	Amhara	Galafi	1	2	2	1	1	3	1	2	1	0	1	0	1	0	0	1	0	1	0	0	0	0	0	1	0	1	0	0	0	0	3	4	4	3	2		3	4	2
1123	22	21-24	Female	Muslim	Never married	Amhara	4	Rural	Amhara	Galafi	1	6	2	1	1	2	1	1	0	0	1	0	1	1	1	1	0	1	0	1	1	1	1	0	1	1	1	1	1	1	3	4	3	2	2		2	3	4
1124	23	21-24	Female	Muslim	Never married	Amhara	3	Rural	Amhara	Galafi	1	2	2	1	0	3	1	2	1	0	1	0	1	0	0	1	0	1	0	0	0	1	0	1	0	1	0	0	1	0	3	4	3	4	2		2	3	3
1125	21	21-24	Female	Muslim	Never married	Amhara	2	Rural	Amhara	Galafi	1	2	2	1	1	2	1	2	1	0	0	0	1	1	1	1	0	1	1	0	0	1	0	0	0	1	0	0	0	0	3	4	2	3	3		2	3	3
1126	26	25-29	Female	Muslim	Never married	Amhara	3	Rural	Amhara	Galafi	1	6	2	1	1	3	1	2	1	0	1	0	1	1	1	1	0	1	1	1	1	1	0	0	1	1	0	0	0	0	3	4	4	3	3		3	4	2
1127	22	21-24	Male	Muslim	Never married	Amhara	2	Rural	Amhara	Galafi	1	2	2	1	1	2	1	2	1	0	0	0	1	1	1	1	0	1	1	0	0	0	0	0	0	1	0	0	0	0	4	3	4	3	3		2	3	2
1128	21	21-24	Male	Muslim	Never married	Amhara	3	Rural	Amhara	Galafi	1	2	2	1	1	2	1	2	1	1	1	0	1	1	1	1	0	1	1	0	0	1	0	0	0	1	0	0	0	0	2	3	3	3	4		3	4	2
1129	26	25-29	Male	Muslim	Married	Amhara	4	Rural	Amhara	Galafi	1	6	2	1	0	3	1	2	0	0	1	0	1	1	1	1	0	1	1	0	0	0	0	1	0	1	1	0	0	0	4	3	2	3	3		2	4	2
1130	24	21-24	Female	Orthodox	Never married	Amhara	3	Rural	Amhara	Galafi	2	2	2	1	1	3	1	2	1	1	0	0	1	0	1	1	0	1	1	1	0	1	1	1	1	1	0	0	0	0	2	2	2	3	5		1	4	4
1131	20	18-20	Female	Muslim	Never married	Amhara	2	Rural	Amhara	Galafi	1	2	2	1	1	2	1	2	0	0	1	0	1	1	1	1	0	1	1	0	0	0	0	0	0	1	0	0	0	0	4	3	4	3	3		2	3	3
1132	21	21-24	Female	Muslim	Never married	Amhara	3	Rural	Amhara	Galafi	1	2	2	1	1	3	1	2	1	0	0	0	1	0	1	1	1	1	1	1	1	1	0	1	1	1	1	0	1	0	4	4	1	3	4		2	3	3
1133	26	25-29	Female	Muslim	Separated/widowed	Amhara	4	Rural	Amhara	Galafi	3	6	2	1	1	3	1	2	0	0	1	0	1	0	1	1	0	1	0	1	1	1	1	1	0	1	0	1	0	0	2	2	2	3	3		3	4	2
1134	21	21-24	Male	Muslim	Never married	Amhara	1	Rural	Amhara	Galafi	1	2	2	1	0	2	1	2	1	0	1	0	1	0	1	1	0	1	1	0	0	0	0	0	0	1	0	0	0	0	4	4	4	3	3		3	2	3
1135	20	18-20	Female	Muslim	Separated/widowed	Amhara	3	Rural	Amhara	Galafi	1	2	2	1	1	2	1	2	1	0	1	0	1	0	1	1	0	1	1	0	0	0	0	0	0	1	0	0	0	0	3	4	4	3	4		2	3	3
1136	26	25-29	Female	Muslim	Never married	Amhara	4	Rural	Amhara	Galafi	1	2	2	1	1	2	1	2	0	1	1	0	1	1	1	1	0	1	1	1	0	1	0	1	0	1	0	0	0	0	4	3	2	5	4		4	3	3
1137	22	21-24	Female	Muslim	Never married	Amhara	4	Rural	Amhara	Galafi	2	2	2	1	1	4	1	2	1	0	1	0	1	0	1	1	0	1	0	0	0	0	0	1	0	1	1	1	1	0	4	4	4	3	2		3	4	3
1138	20	18-20	Male	Muslim	Never married	Amhara	3	Rural	Amhara	Galafi	1	2	2	1	1	2	1	2	1	0	0	0	1	1	1	1	0	1	1	0	0	1	0	0	0	1	0	0	0	0	2	2	2	2	4		2	4	3
1139	30	30-50	Female	Muslim	Married	Amhara	2	Rural	Amhara	Galafi	1	6	2	1	0	2	1	2	1	1	1	0	1	1	1	1	0	1	1	1	1	1	1	1	0	1	0	0	0	0	4	3	2	5	4		4	3	3
1140	26	25-29	Male	Muslim	Never married	Amhara	4	Rural	Amhara	Galafi	1	6	2	1	1	2	1	2	1	0	1	0	1	0	1	1	0	1	0	1	1	1	1	1	0	1	0	0	0	0	3	4	4	3	2		2	3	4
1141	22	21-24	Male	Muslim	Never married	Amhara	3	Rural	Amhara	Galafi	1	2	2	1	1	2	1	2	1	0	1	0	1	1	1	1	0	1	1	0	1	1	1	1	1	1	1	1	1	1	3	4	4	3	2		4	2	4
1142	22	21-24	Male	Muslim	Never married	Amhara	3	Rural	Amhara	Galafi	3	2	2	1	1	2	1	1	0	0	1	0	1	1	1	0	0	1	1	1	1	1	1	0	1	1	0	0	0	0	3	4	4	3	2		2	4	3
1143	25	25-29	Female	Muslim	Never married	Amhara	3	Rural	Amhara	Galafi	1	2	2	1	1	2	1	2	1	1	1	0	1	1	1	1	0	1	1	1	1	1	1	1	0	1	0	0	0	0	4	3	2	4	4		4	3	3
1144	24	21-24	Female	Muslim	Never married	Amhara	4	Rural	Amhara	Galafi	3	6	2	1	1	2	1	2	1	0	1	0	1	1	1	1	0	1	1	0	0	1	0	0	0	1	1	0	0	0	3	4	2	3	2		2	3	4
1145	21	21-24	Male	Muslim	Never married	Amhara	3	Rural	Amhara	Galafi	2	2	2	1	1	2	1	1	1	0	1	0	1	1	1	1	0	1	1	0	0	1	0	1	1	1	1	1	1	0	3	4	4	4	2		2	2	3
1146	23	21-24	Female	Muslim	Never married	Amhara	4	Rural	Amhara	Galafi	1	3	2	1	1	3	1	2	1	1	1	0	1	1	0	1	1	1	1	1	1	1	0	1	0	1	1	0	0	0	4	4	2	4	4		2	4	3
1147	22	21-24	Male	Muslim	Never married	Amhara	3	Rural	Amhara	Galafi	3	2	2	1	1	2	1	2	0	0	1	0	1	1	1	1	0	1	1	1	1	1	1	1	1	1	1	1	1	1	3	4	4	3	3		3	4	2
1388	49	30-50	Male	Muslim	Married	Oromo	2	Urban	Oromyia	Others	4	9	3	0	0	2	2	4	0	1	1	1	1	1	0	0	0	0	0	1	1	1	1	1	0	1	0	0	1	0	4	5	4	2	4	2	5	4	2
1389	30	30-50	Male	Muslim	Never married	Amhara	2	Rural	Amhara	Moyale	3	6	2	0	1	2	3	3	0	1	1	0	0	0	0	1	1	1	0	1	1	1	1	1	1	1	1	1	1	1	4	4	4	2	2	2	4	4	2
1390	25	25-29	Male	Muslim	Never married	Oromo	2	Rural	Oromyia	Metemma Yohannes	1	6	2	0	0	3	3	4	0	1	0	0	1	0	1	0	1	1	0	1	1	1	1	0	0	0	0	0	0	0	2	2	2	2	4	4	2	2	2
1391	40	30-50	Male	Muslim	Married	Oromo	1	Rural	Oromyia	Others	1	6	2	0	1	3	4	4	1	1	1	0	1	0	1	0	0	1	0	1	1	1	1	0	0	0	0	0	0	0	3	4	2	5	4	4	2	2	4
1392	27	25-29	Male	Muslim	Married	Oromo	2	Rural	Oromyia	Metemma Yohannes	1	1	2	0	0	2	5	5	1	1	1	1	1	0	1	1	1	1	0	1	1	1	1	1	0	1	1	1	1	1	5	4	1	2	2	5	2	2	5
1393	27	25-29	Female	Muslim	Married	Others	2	Rural	Oromyia	Moyale	1	1	2	0	0	3	5	5	1	1	1	0	1	0	1	0	1	0	0	0	1	1	1	0	0	0	0	0	0	0	4	2	2	4	3	5	2	4	2
1394	23	21-24	Male	Muslim	Married	Oromo	3	Rural	Oromyia	Metemma Yohannes	1	1	2	0	1	3	4	2	0	1	1	0	1	0	1	0	0	1	0	0	1	1	1	1	1	1	1	0	1	0	4	4	2	1	2	4	1	1	4
1395	22	21-24	Male	Muslim	Never married	Oromo	5	Urban	Oromyia	Others	1	2	4	0	0	2	2	4	1	1	1	1	1	1	0	1	1	0	1	0	0	0	0	1	0	1	1	1	0	0	4	4	4	5	2	2	2	4	2
1396	18	18-20	Female	Muslim	Never married	Amhara	2	Urban	Addis Ababa	Metemma Yohannes	2	2	8	0	1	2	2	5	1	1	1	1	1	1	1	1	1	0	0	1	1	0	1	0	0	0	0	1	0	1	4	5	5	5	4	2	2	2	2
1397	30	30-50	Female	Orthodox	Married	Amhara	3	Urban	Addis Ababa	Others	1	3	2	0	0	2	3	2	0	1	1	1	1	1	1	1	0	0	0	1	0	1	0	0	1	0	1	1	0	0	3	4	4	2	4	2	5	2	2
1398	34	30-50	Female	Muslim	Married	Oromo	2	Urban	Oromyia	Metemma Yohannes	1	9	2	0	1	3	4	2	1	1	1	0	0	0	0	0	1	0	0	0	0	1	1	1	1	1	1	0	0	0	4	4	4	4	4	4	2	2	2
1399	25	25-29	Male	Muslim	Never married	Oromo	3	Urban	Oromyia	Moyale	2	2	2	0	0	2	2	3	1	1	1	1	1	1	1	1	1	1	0	1	1	0	1	1	0	1	1	0	1	0	4	5	4	2	4	3	5	4	2
1400	25	25-29	Female	Orthodox	Married	Ethnics in SNNP	3	Urban	SNNP	Others	1	2	2	0	1	2	2	3	0	1	1	0	1	1	1	1	1	1	1	1	0	0	0	1	1	1	1	1	1	1	4	5	4	2	4	4	4	4	3
1401	25	25-29	Male	Muslim	Married	Ethnics in SNNP	2	Rural	SNNP	Moyale	3	6	2	0	1	2	3	3	1	1	1	0	0	0	1	1	1	1	0	1	1	1	1	1	0	0	1	1	0	1	4	5	4	2	4	3	5	4	2
1402	23	21-24	Female	Muslim	Married	Oromo	2	Urban	Oromyia	Metemma Yohannes	1	7	2	0	1	2	3	5	1	1	1	1	1	0	1	1	1	1	0	1	1	1	1	1	1	0	1	0	1	0	1	1	1	4	1	5	3	3	5
1403	24	21-24	Female	Protestant	Never married	Ethnics in SNNP	3	Urban	SNNP	Others	1	9	2	0	0	3	3	3	1	1	1	1	1	1	1	1	1	0	1	1	1	0	1	1	1	0	1	0	0	0	1	5	1	3	3	3	3	1	5
1404	30	30-50	Female	Orthodox	Never married	Amhara	3	Rural	Amhara	Metemma Yohannes	2	2	2	0	0	2	2	5	1	1	1	1	0	0	1	0	0	0	0	1	1	1	1	0	0	0	0	0	0	0	1	5	1	1	1	5	5	1	5
1405	23	21-24	Male	Muslim	Never married	Oromo	2	Urban	Oromyia	Metemma Yohannes	1	4	1	0	1	2	5	5	0	1	0	1	1	0	1	0	1	0	0	1	1	0	1	0	0	0	0	0	0	0	3	1	1	1	1	1	1	1	5
1406	23	21-24	Male	Orthodox	Never married	Amhara	3	Urban	Addis Ababa	Moyale	4	9	1	0	0	1	1	3	0	1	0	1	1	1	1	1	1	0	0	1	1	0	1	0	0	0	0	0	0	1	4	5	1	1	3	3	4	1	5
1407	19	18-20	Male	Orthodox	Never married	Amhara	4	Urban	Amhara	Moyale	3	7	2	0	1	2	2	3	1	1	1	1	1	0	1	1	0	0	0	1	1	1	1	0	0	0	0	0	0	0	1	5	1	1	4	1	1	1	5
1408	25	25-29	Male	Muslim	Never married	Amhara	1	Urban	Amhara	Metemma Yohannes	1	1	5	0	0	4	5	5	0	1	1	1	1	1	0	1	1	0	0	1	1	1	1	0	0	0	0	0	0	0	4	5	2	4	2	1	4	3	4
1409	24	21-24	Male	Protestant	Never married	Amhara	3	Urban	Amhara	Metemma Yohannes	3	1	1	0	1	2	5	2	1	1	1	1	1	0	0	0	1	0	0	0	1	0	1	0	1	0	1	0	1	0	4	3	3	3	2	2	2	4	4
1410	24	21-24	Male	Muslim	Never married	Ethnics in SNNP	2	Rural	SNNP	Metemma Yohannes	1	6	2	0	0	4	2	3	1	1	0	0	0	0	0	0	0	0	0	1	1	0	1	0	0	0	1	0	0	0	4	5	2	4	2	3	4	5	4
1411	22	21-24	Male	Muslim	Never married	Ethnics in SNNP	3	Rural	SNNP	Others	1	7	2	0	1	1	1	3	1	1	0	0	0	0	0	0	0	0	0	1	1	1	1	0	0	0	0	0	0	0	2	5	2	4	4	2	4	2	1
1412	23	21-24	Male	Muslim	Never married	Amhara	2	Urban	Oromyia	Moyale	1	1	2	0	1	2	2	3	1	1	0	0	0	0	0	0	0	0	0	1	1	1	1	0	0	0	0	0	0	0	2	5	1	4	5	3	1	2	4
1413	20	18-20	Female	Muslim	Never married	Oromo	2	Urban	Oromyia	Others	1	1	5	0	1	2	5	2	1	1	1	1	1	1	1	1	1	0	0	1	1	1	1	0	0	0	0	0	0	0	1	4	4	4	2	4	4	2	4
1414	25	25-29	Female	Muslim	Never married	Oromo	3	Rural	Oromyia	Metemma Yohannes	2	1	2	0	0	2	4	4	1	1	1	0	0	0	0	0	0	1	0	1	1	1	1	0	0	0	1	0	1	0	1	4	2	4	4	5	4	2	4
1415	26	25-29	Male	Muslim	Never married	Oromo	2	Urban	Oromyia	Metemma Yohannes	2	1	5	0	0	3	5	5	1	1	1	1	0	0	1	0	0	0	0	1	1	1	1	0	0	0	1	0	0	0	2	3	4	2	5	5	4	2	1
1416	28	25-29	Female	Muslim	Never married	Oromo	2	Urban	Oromyia	Others	2	2	5	0	0	2	2	4	1	1	1	1	1	1	1	1	1	1	0	1	1	1	1	0	1	0	1	1	0	0	4	5	2	4	2	2	2	2	2
1417	25	25-29	Male	Muslim	Never married	Ethnics in SNNP	2	Rural	SNNP	Metemma Yohannes	1	7	2	0	1	2	2	4	1	1	1	0	0	1	1	1	1	1	1	1	1	1	1	1	0	0	0	0	1	0	4	4	2	2	4	2	2	2	2
1418	22	21-24	Female	Muslim	Never married	Amhara	4	Urban	Amhara	Metemma Yohannes	2	7	2	0	0	2	2	3	1	1	1	0	0	0	1	1	1	1	1	1	1	1	1	1	0	0	1	1	1	0	2	2	2	4	2	2	2	4	2
1419	23	21-24	Male	Muslim	Never married	Oromo	3	Rural	Oromyia	Moyale	1	2	2	0	1	4	2	3	0	1	1	0	1	0	1	0	0	1	1	1	1	1	1	1	1	1	1	1	1	1	2	4	4	2	4	2	2	2	2
1420	32	30-50	Male	Orthodox	Never married	Amhara	3	Urban	Addis Ababa	Metemma Yohannes	2	4	8	0	0	1	1	3	1	1	1	1	1	1	1	1	1	0	1	1	0	1	0	1	0	0	0	0	0	1	3	4	3	4	4	2	3	2	2
1421	20	18-20	Female	Orthodox	Never married	Amhara	5	Urban	Addis Ababa	Others	1	2	3	0	1	2	2	3	1	1	1	1	1	1	1	1	1	0	1	0	0	0	0	0	0	0	0	0	0	0	3	5	4	2	4	4	2	4	4
1422	25	25-29	Male	Orthodox	Never married	Amhara	5	Urban	Addis Ababa	Moyale	2	2	5	0	0	2	3	3	1	1	1	0	0	1	0	1	1	0	1	1	1	0	1	1	1	1	1	1	1	1	4	4	2	2	4	2	4	2	2
1423	32	30-50	Female	Muslim	Never married	Amhara	3	Urban	Oromyia	Metemma Yohannes	2	7	8	0	1	2	2	3	1	1	1	1	1	1	0	1	1	1	1	1	1	0	1	0	0	0	0	0	0	0	4	5	4	2	2	2	2	2	2
1424	24	21-24	Male	Muslim	Never married	Oromo	4	Rural	Oromyia	Metemma Yohannes	1	2	2	0	0	3	4	4	1	1	1	1	1	0	1	0	0	1	0	1	1	1	1	0	0	0	0	0	0	0	5	3	1	1	1	5	1	1	5
1425	27	25-29	Female	Muslim	Married	Ethnics in SNNP	2	Urban	Oromyia	Metemma Yohannes	1	9	2	0	0	3	5	5	0	1	1	1	1	0	1	1	1	1	0	1	1	1	1	0	0	0	0	0	0	0	3	3	3	3	3	5	1	1	5
1426	23	21-24	Male	Orthodox	Never married	Amhara	3	Urban	Amhara	Metemma Yohannes	1	2	2	0	0	3	5	5	0	1	1	1	1	0	1	1	1	1	0	1	1	0	1	0	0	0	0	0	0	0	5	5	5	5	3	1	1	1	5
1427	28	25-29	Female	Protestant	Never married	Ethnics in SNNP	3	Rural	SNNP	Metemma Yohannes	1	7	2	0	1	3	1	3	1	1	0	0	1	0	0	0	0	1	0	1	1	1	1	0	0	0	0	0	0	0	4	1	1	4	1	5	5	5	5
1428	30	30-50	Female	Muslim	Married	Oromo	3	Urban	Oromyia	Moyale	1	8	2	0	0	3	3	5	0	1	1	1	1	0	1	1	0	1	0	1	1	1	0	0	0	0	0	0	0	0	3	1	1	5	1	1	5	1	5
1429	21	21-24	Male	Muslim	Never married	Oromo	2	Rural	Oromyia	Metemma Yohannes	1	1	2	0	0	1	1	2	1	0	0	0	0	0	0	0	0	1	0	1	1	1	1	0	0	0	0	0	0	0	4	4	4	2	3	4	2	4	3
1430	26	25-29	Female	Muslim	Married	Oromo	4	Rural	Oromyia	Metemma Yohannes	1	2	2	0	0	2	4	3	0	1	1	1	0	0	0	0	0	1	0	1	1	1	1	0	0	0	0	0	0	0	4	5	4	2	2	3	2	2	4
1431	26	25-29	Male	Muslim	Married	Oromo	2	Urban	Oromyia	Others	3	6	2	0	1	2	5	4	1	0	1	0	1	1	1	1	1	1	0	1	1	1	1	0	0	0	0	0	0	0	2	5	3	2	2	4	2	2	5
1432	26	25-29	Female	Others	Married	Amhara	1	Urban	SNNP	Metemma Yohannes	2	1	2	0	0	2	4	4	1	0	1	1	1	0	1	0	1	1	0	1	1	1	0	0	0	0	0	0	0	0	4	2	2	4	4	5	4	1	4
1433	36	30-50	Male	Protestant	Married	Amhara	3	Urban	Addis Ababa	Others	1	7	5	0	1	2	2	3	0	1	1	1	1	1	1	1	1	0	0	1	1	1	0	1	1	1	1	1	1	1	4	5	2	4	2	3	4	3	2
1434	22	21-24	Male	Orthodox	Never married	Amhara	5	Rural	Amhara	Others	1	1	2	0	1	4	5	3	1	1	0	0	0	0	1	1	1	1	1	1	1	1	0	1	1	1	1	1	1	1	4	4	4	2	3	3	4	2	4
1435	20	18-20	Female	Orthodox	Never married	Amhara	4	Urban	Amhara	Metemma Yohannes	1	9	5	0	0	3	5	2	1	1	0	1	1	1	1	1	1	0	0	1	1	1	1	0	0	0	0	0	1	1	4	5	4	5	2	3	4	2	4
1436	21	21-24	Male	Protestant	Never married	Ethnics in SNNP	4	Urban	SNNP	Others	1	1	2	0	0	2	5	5	1	1	1	1	1	0	1	1	0	1	1	1	1	1	1	0	0	0	0	0	0	0	4	4	4	2	3	3	3	3	4
1437	24	21-24	Female	Orthodox	Never married	Amhara	5	Urban	Amhara	Moyale	1	3	3	0	1	3	3	4	1	1	1	1	1	1	1	1	1	0	1	1	1	1	0	0	0	0	0	0	0	0	4	4	4	3	2	4	4	2	4
1438	26	25-29	Male	Protestant	Never married	Ethnics in SNNP	2	Rural	Amhara	Metemma Yohannes	1	1	2	0	0	2	1	5	1	1	1	0	0	0	1	1	1	1	0	1	1	1	1	0	0	0	0	0	0	0	4	4	4	2	5	3	4	2	4
1439	25	25-29	Male	Muslim	Never married	Others	5	Urban	Oromyia	Others	1	7	5	0	0	2	2	3	1	1	1	0	0	0	1	0	0	1	0	0	0	0	0	0	0	0	1	1	0	0	4	5	4	2	4	2	4	4	3
1440	26	25-29	Male	Muslim	Married	Oromo	4	Rural	Oromyia	Others	1	6	2	0	1	3	2	4	1	1	1	0	0	0	1	0	1	1	0	0	1	0	0	0	0	0	0	0	0	0	4	2	2	4	4	5	2	4	2
1441	26	25-29	Male	Orthodox	Never married	Ethnics in SNNP	2	Urban	SNNP	Metemma Yohannes	1	6	2	0	0	3	2	4	1	1	1	0	0	0	1	1	1	0	0	0	1	0	0	0	0	0	0	0	0	0	4	4	4	2	4	4	4	4	2
1442	28	25-29	Female	Muslim	Married	Oromo	4	Rural	Oromyia	Others	1	2	2	0	1	2	2	3	1	1	1	0	0	0	1	1	0	0	1	1	1	1	1	0	0	0	0	0	0	0	2	5	4	2	2	2	4	4	2
1443	28	25-29	Male	Muslim	Married	Amhara	5	Urban	Amhara	Metemma Yohannes	1	1	5	0	0	2	2	3	1	1	1	1	0	0	0	0	1	0	1	0	1	1	1	0	0	0	0	1	0	0	2	4	4	2	4	2	4	4	2
1444	20	18-20	Female	Muslim	Never married	Oromo	5	Urban	Oromyia	Metemma Yohannes	1	7	5	0	1	3	2	4	0	1	1	1	1	1	1	1	1	1	1	1	0	0	1	0	1	0	1	0	1	0	4	4	2	2	2	2	2	2	2
1445	30	30-50	Male	Orthodox	Married	Amhara	5	Urban	Addis Ababa	Others	1	4	1	0	0	2	2	3	1	1	1	1	1	1	1	1	1	0	1	1	0	0	0	0	1	0	1	1	0	0	4	5	4	4	4	2	3	4	2
1446	27	25-29	Male	Orthodox	Married	Amhara	3	Urban	Addis Ababa	Others	1	7	5	0	1	3	1	3	1	1	1	1	1	1	1	1	1	0	1	1	1	1	1	0	0	0	0	0	0	1	1	3	2	1	1	3	1	1	5
1447	24	21-24	Female	Orthodox	Married	Amhara	4	Urban	Addis Ababa	Metemma Yohannes	1	7	5	0	0	3	4	4	1	1	1	1	1	1	1	1	1	0	1	1	1	1	1	0	0	0	0	0	1	1	5	5	1	5	1	3	1	1	5
1448	35	30-50	Male	Orthodox	Never married	Others	5	Urban	Addis Ababa	Moyale	2	9	8	0	1	3	5	5	0	1	1	1	1	1	1	1	1	0	1	1	1	0	1	1	1	0	1	0	1	1	4	5	3	5	3	3	1	1	5
1449	23	21-24	Female	Muslim	Married	Oromo	2	Rural	Oromyia	Metemma Yohannes	3	7	2	0	0	1	2	3	1	1	1	1	1	0	1	0	1	1	0	1	1	0	1	1	1	0	1	0	1	0	1	3	2	1	1	5	3	3	5
1450	24	21-24	Male	Muslim	Married	Ethnics in SNNP	2	Rural	Oromyia	Others	1	7	1	0	1	3	4	4	1	1	0	1	1	0	1	0	1	0	0	1	1	0	1	1	1	0	1	0	0	0	1	3	1	1	1	5	1	1	5
1451	26	25-29	Male	Orthodox	Married	Oromo	5	Urban	Oromyia	Moyale	1	4	1	0	0	3	5	5	1	1	0	1	1	1	1	0	1	0	1	1	1	1	1	0	0	0	0	0	1	1	3	3	3	1	2	3	1	1	5
1452	22	21-24	Female	Muslim	Married	Oromo	3	Rural	Oromyia	Metemma Yohannes	1	6	2	0	1	3	5	5	1	1	1	1	1	0	1	0	0	1	0	1	1	1	1	0	0	0	0	0	0	0	3	3	1	1	1	1	1	1	5
1453	22	21-24	Male	Muslim	Never married	Oromo	4	Rural	Oromyia	Galafi	4	7	1	0	0	1	3	3	1	1	0	1	1	0	1	0	1	0	0	1	1	0	1	1	1	0	1	0	1	0	1	5	3	1	1	3	1	1	5
1454	24	21-24	Female	Muslim	Never married	Oromo	3	Rural	Oromyia	Metemma Yohannes	1	2	2	0	1	3	4	4	1	1	1	1	1	0	1	1	0	1	0	1	1	1	1	1	1	0	1	0	0	0	1	1	1	1	1	5	1	1	5
1455	21	21-24	Male	Protestant	Never married	Ethnics in SNNP	3	Urban	SNNP	Moyale	4	3	1	0	0	3	3	4	1	1	0	0	0	0	0	1	1	1	0	0	0	0	1	0	0	0	0	0	0	0	2	4	2	2	2	3	2	2	2
1456	21	21-24	Female	Muslim	Never married	Ethnics in SNNP	3	Urban	SNNP	Metemma Yohannes	1	7	2	0	1	2	4	3	1	1	1	1	1	1	1	1	1	0	1	1	0	0	1	0	0	0	0	0	0	0	2	4	2	2	2	2	4	4	3
1457	25	25-29	Male	Protestant	Never married	Amhara	4	Rural	SNNP	Moyale	1	2	2	0	0	2	2	4	0	1	1	0	0	0	1	1	1	1	0	0	1	0	1	0	0	0	0	0	0	0	4	4	2	2	4	2	2	4	4
1458	25	25-29	Female	Orthodox	Never married	Ethnics in SNNP	3	Rural	SNNP	Others	1	2	2	0	1	2	2	3	1	1	1	0	0	0	0	1	1	1	0	0	1	0	1	0	0	0	1	0	0	0	2	4	2	2	2	2	4	4	2
1459	25	25-29	Male	Muslim	Never married	Oromo	3	Rural	Oromyia	Metemma Yohannes	1	6	2	0	1	2	2	3	0	1	1	0	0	0	1	1	0	0	0	1	0	0	0	0	0	0	0	1	0	0	4	4	4	4	4	2	2	4	4
1460	22	21-24	Male	Muslim	Never married	Others	3	Urban	Oromyia	Others	1	6	2	0	0	2	2	3	0	1	1	1	1	1	1	1	1	0	1	1	0	0	0	0	1	0	1	1	0	0	4	5	4	4	2	2	2	4	2
1461	25	25-29	Female	Muslim	Never married	Oromo	2	Urban	Oromyia	Others	1	2	2	0	0	3	2	3	1	1	1	1	1	1	1	1	1	0	0	1	1	1	1	0	0	0	0	0	1	0	2	4	4	2	3	4	4	4	2
1462	25	25-29	Male	Muslim	Never married	Amhara	2	Rural	Oromyia	Galafi	1	2	2	0	1	2	2	3	1	1	1	0	0	0	0	1	1	1	0	1	1	1	1	0	0	0	0	0	0	0	4	4	4	2	4	2	4	4	5
1463	22	21-24	Male	Orthodox	Never married	Amhara	4	Urban	Amhara	Metemma Yohannes	2	9	4	0	0	2	2	3	0	1	1	1	1	1	1	1	1	0	1	1	1	1	1	0	0	0	0	0	0	0	2	4	4	4	4	2	2	3	2
1464	27	25-29	Female	Muslim	Never married	Oromo	2	Rural	Oromyia	Metemma Yohannes	1	2	2	0	1	2	4	3	1	1	1	0	0	0	0	1	1	1	0	0	0	0	1	0	0	0	0	0	0	0	2	2	4	4	4	2	2	4	4
1465	25	25-29	Male	Muslim	Never married	Ethnics in SNNP	2	Rural	Oromyia	Metemma Yohannes	3	1	4	0	0	3	2	5	1	1	1	0	0	0	1	1	1	1	0	0	0	0	1	0	0	0	0	0	0	0	2	4	2	2	4	4	3	4	2
1466	25	25-29	Male	Orthodox	Never married	Oromo	3	Rural	Oromyia	Galafi	1	3	2	0	1	3	2	4	1	1	1	1	1	1	1	1	1	1	1	0	0	0	1	0	0	0	0	0	0	0	2	3	4	3	4	2	4	4	4
1467	24	21-24	Male	Muslim	Never married	Oromo	3	Urban	Oromyia	Moyale	1	9	2	0	0	3	2	3	0	1	1	1	1	1	1	1	1	1	1	0	0	0	1	0	0	0	0	0	0	0	4	4	2	2	2	2	2	2	2
1468	25	25-29	Male	Muslim	Never married	Ethnics in SNNP	4	Urban	Oromyia	Metemma Yohannes	1	9	5	0	0	3	2	3	0	1	1	1	1	1	1	1	1	0	1	1	1	1	1	1	0	0	1	1	0	0	4	3	2	2	2	4	4	4	2
1469	23	21-24	Female	Muslim	Never married	Oromo	5	Rural	Oromyia	Metemma Yohannes	3	6	2	0	0	3	2	4	1	1	1	0	0	0	0	1	1	1	0	0	0	0	0	0	0	0	0	1	0	0	4	4	3	2	3	4	3	4	2
1470	25	25-29	Male	Muslim	Never married	Oromo	4	Rural	Oromyia	Moyale	1	6	2	0	1	3	2	4	1	1	1	0	0	0	1	0	1	1	0	0	0	0	0	0	1	1	0	0	0	0	2	4	3	4	4	2	2	4	3
1471	24	21-24	Male	Muslim	Never married	Oromo	2	Urban	Oromyia	Galafi	1	2	5	0	0	3	2	4	1	1	1	1	1	1	1	1	1	0	1	1	1	0	1	1	0	0	0	0	0	0	4	4	2	2	4	2	4	4	2
1472	22	21-24	Female	Muslim	Never married	Oromo	3	Rural	Oromyia	Metemma Yohannes	2	2	2	0	1	3	5	5	1	1	1	1	1	0	0	0	0	1	0	1	1	0	1	1	1	0	1	0	0	0	1	1	1	1	1	5	1	1	5
1473	27	25-29	Male	Orthodox	Never married	Amhara	4	Urban	Addis Ababa	Metemma Yohannes	4	7	1	0	0	2	1	3	0	1	0	0	1	1	1	0	1	0	1	1	1	1	1	0	0	0	0	0	0	1	1	5	5	1	5	2	5	1	5
1474	25	25-29	Female	Muslim	Married	Oromo	4	Rural	Oromyia	Metemma Yohannes	1	9	2	0	1	3	3	4	1	1	1	1	1	0	1	1	0	1	0	1	1	1	1	0	0	0	0	0	0	0	1	3	2	1	1	5	1	1	5
1475	37	30-50	Male	Muslim	Married	Amhara	4	Urban	Amhara	Metemma Yohannes	1	8	6	0	0	3	5	5	0	1	0	1	1	0	1	0	1	0	1	1	1	1	1	0	0	0	0	0	1	0	1	3	3	1	1	4	1	1	5
1476	26	25-29	Male	Protestant	Married	Ethnics in SNNP	4	Rural	SNNP	Metemma Yohannes	1	2	2	0	1	3	4	5	0	1	0	0	1	0	0	0	1	1	0	1	1	1	1	0	0	0	0	0	1	1	1	3	1	1	1	5	3	1	5
1477	23	21-24	Male	Protestant	Married	Ethnics in SNNP	4	Rural	SNNP	Galafi	1	7	2	0	0	3	4	4	0	1	0	1	1	0	1	1	1	1	0	1	1	0	1	1	1	1	1	1	1	1	1	1	1	1	1	5	1	1	5
1478	26	25-29	Male	Protestant	Never married	Ethnics in SNNP	4	Rural	SNNP	Metemma Yohannes	1	8	2	0	0	3	5	5	1	1	1	1	1	0	1	0	1	1	0	1	1	0	1	1	1	0	1	0	1	0	1	3	1	1	1	5	3	3	5
1479	25	25-29	Male	Muslim	Separated/widowed	Oromo	1	Urban	Oromyia	Metemma Yohannes	1	2	2	0	0	3	5	5	1	1	1	1	1	0	1	1	0	1	0	1	1	1	1	1	1	1	1	1	1	1	4	3	5	4	1	1	1	1	5
1480	22	21-24	Male	Muslim	Never married	Ethnics in SNNP	4	Urban	Addis Ababa	Galafi	3	7	5	0	1	2	5	5	0	1	1	1	1	1	1	1	1	0	1	1	1	1	1	0	0	0	0	0	0	0	5	5	5	5	3	3	1	1	5
1481	21	21-24	Male	Muslim	Never married	Amhara	4	Urban	Amhara	Others	1	8	4	0	0	2	4	4	1	1	1	1	1	1	1	1	1	0	1	1	1	1	1	0	0	0	0	0	0	0	5	5	1	5	1	3	1	1	5
1482	27	25-29	Female	Muslim	Never married	Amhara	4	Urban	Amhara	Galafi	1	7	5	0	1	3	1	3	1	1	1	1	1	1	1	1	1	0	1	1	1	1	1	0	0	0	0	0	0	0	5	5	5	1	5	1	4	1	5
1483	24	21-24	Male	Muslim	Separated/widowed	Oromo	2	Rural	Oromyia	Moyale	1	2	2	0	0	3	5	5	1	1	0	0	1	0	0	0	0	1	0	1	1	0	1	1	1	1	1	1	1	1	1	3	3	1	1	5	1	1	5
1484	25	25-29	Male	Muslim	Separated/widowed	Oromo	4	Rural	Oromyia	Metemma Yohannes	1	8	2	0	0	3	2	3	0	1	1	1	1	0	1	1	0	1	0	1	1	1	0	1	1	1	1	1	1	1	5	5	5	5	3	3	4	1	5
1485	22	21-24	Female	Muslim	Separated/widowed	Amhara	2	Urban	Amhara	Metemma Yohannes	1	3	1	0	0	3	5	5	0	1	0	1	1	0	1	0	1	0	0	1	1	0	1	1	1	0	1	0	0	0	1	3	1	1	3	5	1	1	5
1486	23	21-24	Male	Muslim	Married	Oromo	3	Urban	Oromyia	Moyale	1	8	2	0	1	3	5	5	1	1	1	1	1	0	0	1	1	1	0	1	1	0	1	0	0	0	0	0	0	0	1	1	1	1	1	5	1	1	5
1487	21	21-24	Male	Muslim	Married	Oromo	2	Rural	Oromyia	Metemma Yohannes	2	9	2	0	0	3	3	4	0	1	0	0	0	0	1	1	1	1	0	1	1	1	1	0	0	0	0	0	0	0	1	3	1	1	1	5	2	2	5
1488	30	30-50	Male	Muslim	Married	Ethnics in SNNP	2	Rural	Oromyia	Metemma Yohannes	1	6	2	0	1	3	5	5	0	1	1	1	1	0	1	1	0	1	0	1	1	1	1	0	0	0	0	0	0	0	1	1	1	1	1	5	1	1	5
1489	30	30-50	Female	Muslim	Married	Oromo	1	Rural	Oromyia	Moyale	1	1	2	0	0	1	1	5	0	1	0	0	0	0	1	1	1	1	0	1	1	1	1	0	0	1	0	0	0	0	4	5	4	4	2	5	4	2	4
1490	25	25-29	Male	Muslim	Never married	Oromo	5	Rural	Oromyia	Others	1	1	2	0	1	1	1	2	1	1	1	0	0	0	1	1	1	1	0	1	1	1	1	0	0	0	0	0	0	0	1	4	4	1	4	3	2	2	4
1491	25	25-29	Male	Muslim	Married	Others	3	Rural	Oromyia	Metemma Yohannes	1	6	2	0	1	1	1	5	1	1	0	0	0	0	0	0	0	1	0	1	1	1	1	1	1	0	1	0	0	0	4	5	4	2	3	3	4	2	4
1492	27	25-29	Female	Muslim	Never married	Oromo	1	Rural	Oromyia	Metemma Yohannes	1	1	2	0	0	1	1	5	1	0	0	0	0	0	1	0	1	1	1	1	1	1	1	0	0	0	1	0	0	1	4	5	4	2	3	3	4	2	4
1493	26	25-29	Male	Muslim	Never married	Oromo	4	Rural	Oromyia	Metemma Yohannes	1	6	2	0	0	1	1	3	1	1	1	0	0	0	0	0	0	1	0	1	1	1	1	1	0	0	1	0	0	1	5	5	4	2	2	4	4	2	3
1494	25	25-29	Female	Muslim	Married	Amhara	4	Rural	Oromyia	Galafi	2	1	2	0	1	1	1	3	0	0	0	0	0	0	0	0	0	1	0	0	0	0	0	1	0	0	1	1	0	0	4	5	4	2	2	3	4	2	4
1495	22	21-24	Female	Orthodox	Married	Oromo	3	Urban	Oromyia	Metemma Yohannes	1	7	5	0	1	2	5	3	1	1	0	1	1	1	1	1	1	1	0	1	1	1	0	0	0	0	0	1	1	1	4	4	4	2	2	4	4	2	4
1496	24	21-24	Male	Protestant	Never married	Ethnics in SNNP	4	Urban	SNNP	Metemma Yohannes	1	7	2	0	0	1	1	5	1	1	1	1	1	1	1	1	1	1	1	1	1	0	0	1	0	1	1	1	1	0	4	5	4	2	3	3	4	4	3
1497	20	18-20	Female	Muslim	Never married	Oromo	1	Urban	Oromyia	Moyale	1	7	2	0	1	2	2	5	1	1	0	0	0	0	0	0	0	1	0	1	1	1	1	0	0	0	1	0	0	0	4	4	4	2	3	3	4	2	4
1498	23	21-24	Male	Muslim	Never married	Oromo	2	Rural	Oromyia	Metemma Yohannes	1	6	2	0	0	2	5	5	0	0	0	0	0	0	1	0	1	1	0	1	1	1	1	0	0	0	0	0	1	0	4	5	4	2	2	3	4	2	4
1499	20	18-20	Male	Muslim	Never married	Oromo	2	Rural	Oromyia	Metemma Yohannes	1	1	2	0	1	3	2	3	0	1	1	0	0	0	0	1	1	1	0	1	1	1	1	1	0	0	0	0	1	0	4	4	2	1	3	3	2	2	2
1500	20	18-20	Female	Muslim	Never married	Ethnics in SNNP	2	Rural	Oromyia	Metemma Yohannes	1	1	2	0	0	3	2	3	0	0	1	0	0	0	0	1	1	1	1	1	1	1	1	0	1	0	1	1	0	1	4	4	4	4	4	3	2	2	4
1501	26	25-29	Male	Muslim	Never married	Oromo	4	Rural	Oromyia	Metemma Yohannes	1	1	2	0	1	3	2	4	1	1	1	0	0	0	0	1	1	1	1	1	1	0	1	1	0	0	0	0	1	0	2	4	2	2	2	2	4	4	4
1502	27	25-29	Male	Muslim	Married	Oromo	4	Rural	Oromyia	Galafi	1	3	2	0	0	3	2	3	0	1	1	0	1	1	0	1	1	1	0	0	0	0	0	1	1	1	1	1	1	1	2	4	2	2	4	3	4	4	4
1503	25	25-29	Female	Muslim	Married	Oromo	2	Urban	Oromyia	Metemma Yohannes	2	3	2	0	1	3	2	3	1	1	1	1	1	1	0	1	1	1	0	1	1	1	1	1	0	0	0	1	0	0	2	4	4	4	2	2	2	4	4
1504	27	25-29	Male	Muslim	Never married	Oromo	2	Rural	Oromyia	Metemma Yohannes	1	3	2	0	1	3	2	3	1	1	1	0	0	1	0	1	1	1	0	0	1	0	0	1	0	0	0	0	1	0	4	4	4	2	3	2	3	4	2
1505	20	18-20	Female	Muslim	Never married	Amhara	2	Rural	SNNP	Moyale	1	6	2	0	1	2	2	3	0	1	1	0	0	0	0	1	1	1	0	1	1	1	1	0	0	0	0	0	0	0	4	5	4	2	4	2	2	1	4
1506	26	25-29	Male	Orthodox	Never married	Amhara	4	Urban	Addis Ababa	Metemma Yohannes	1	8	6	0	0	3	5	5	1	1	1	1	1	1	1	1	1	0	1	1	1	1	1	0	0	0	0	0	0	1	5	5	3	1	1	1	3	5	5
1507	24	21-24	Female	Protestant	Separated/widowed	Ethnics in SNNP	2	Urban	SNNP	Metemma Yohannes	2	7	2	0	0	3	5	5	1	1	1	1	1	0	0	0	0	1	0	1	1	1	1	1	1	1	1	0	0	1	1	1	1	3	1	5	4	1	5
1508	25	25-29	Male	Protestant	Never married	Ethnics in SNNP	5	Rural	SNNP	Metemma Yohannes	3	2	2	0	1	3	5	5	0	1	1	1	1	0	1	0	0	1	0	1	1	1	1	1	1	0	1	0	0	1	1	3	1	3	1	5	1	1	5
1509	26	25-29	Female	Protestant	Separated/widowed	Ethnics in SNNP	1	Urban	SNNP	Metemma Yohannes	1	2	2	0	0	3	5	5	1	1	0	0	1	0	1	0	0	1	0	1	1	0	1	1	1	0	1	0	0	1	3	1	1	1	1	5	1	1	5
1510	26	25-29	Male	Muslim	Married	Others	1	Urban	Others	Metemma Yohannes	2	9	8	0	0	1	1	5	1	1	1	1	1	1	1	1	1	0	1	1	1	1	0	1	1	1	1	0	1	1	4	4	4	3	2	4	2	2	4
1511	25	25-29	Female	Protestant	Never married	Oromo	5	Urban	Oromyia	Galafi	1	1	5	0	0	3	5	3	1	1	1	1	1	0	1	1	1	0	1	0	0	0	0	0	0	0	0	0	0	0	1	4	4	3	3	3	4	2	4
1512	24	21-24	Female	Muslim	Never married	Oromo	4	Rural	Oromyia	Metemma Yohannes	1	2	2	0	1	1	2	4	0	1	1	1	1	1	1	1	1	0	1	1	1	1	0	0	0	0	0	0	0	0	1	4	2	2	4	4	4	2	4
1513	25	25-29	Male	Orthodox	Never married	Amhara	3	Urban	Amhara	Metemma Yohannes	1	3	2	0	1	2	2	4	0	1	1	0	1	0	0	1	1	1	1	1	1	1	0	1	1	0	0	1	0	0	5	5	3	5	3	3	2	4	3
1514	31	30-50	Female	Orthodox	Married	Amhara	5	Urban	Addis Ababa	Metemma Yohannes	3	8	6	0	0	3	5	5	0	1	1	1	1	1	1	1	1	0	1	1	1	1	1	0	0	0	0	0	0	0	3	5	1	1	3	3	4	1	5
1515	28	25-29	Female	Orthodox	Married	Amhara	2	Urban	SNNP	Metemma Yohannes	2	3	8	0	1	2	3	3	0	1	1	1	1	1	0	0	0	0	0	1	1	1	1	0	0	0	0	0	0	0	4	4	4	2	4	4	4	4	2
1516	29	25-29	Male	Muslim	Never married	Oromo	3	Rural	Oromyia	Metemma Yohannes	1	7	2	0	1	3	4	3	1	1	1	0	0	0	0	1	1	1	0	1	1	1	1	1	0	0	0	0	0	0	4	4	2	2	2	2	2	2	2
1517	22	21-24	Male	Muslim	Never married	Oromo	2	Rural	Oromyia	Metemma Yohannes	1	3	2	0	0	2	5	3	1	1	1	0	0	0	0	0	0	1	0	1	1	1	1	0	0	0	0	0	0	0	2	4	4	2	2	2	4	5	1
1518	25	25-29	Female	Muslim	Never married	Others	2	Rural	Oromyia	Metemma Yohannes	1	1	2	0	0	3	2	4	1	1	1	0	0	0	0	1	1	1	0	1	1	1	1	0	0	0	0	0	0	0	4	4	4	2	2	3	4	4	2
1519	24	21-24	Male	Muslim	Never married	Oromo	3	Rural	Oromyia	Metemma Yohannes	4	1	2	0	1	3	2	3	1	1	1	0	0	0	0	1	1	1	0	1	1	1	1	0	0	0	0	0	1	0	4	5	4	4	4	2	2	4	2
1520	35	30-50	Male	Muslim	Married	Oromo	3	Urban	Oromyia	Metemma Yohannes	2	3	2	0	0	3	2	3	1	0	0	1	0	0	1	1	1	1	1	1	1	1	1	0	0	0	1	0	1	0	2	1	4	2	4	4	4	4	2
1521	30	30-50	Male	Muslim	Married	Oromo	1	Rural	Oromyia	Metemma Yohannes	2	3	2	0	1	3	2	3	1	1	1	0	0	0	0	1	1	1	0	1	1	1	1	1	1	0	0	0	0	0	4	4	2	2	4	2	2	2	2
1522	24	21-24	Male	Muslim	Married	Oromo	5	Rural	Oromyia	Metemma Yohannes	2	3	2	0	0	3	2	3	1	1	1	0	0	0	0	1	1	1	0	0	0	0	1	1	0	0	0	0	0	0	4	4	2	2	4	2	2	4	2
1523	27	25-29	Male	Muslim	Never married	Oromo	2	Rural	Oromyia	Galafi	1	3	2	0	1	3	2	3	1	1	1	0	0	0	0	1	1	1	1	1	1	1	1	0	1	1	1	0	0	0	5	5	4	4	4	2	2	4	4
1524	24	21-24	Male	Muslim	Never married	Ethnics in SNNP	3	Rural	Oromyia	Metemma Yohannes	3	6	2	0	0	3	2	3	1	1	1	0	0	0	0	1	1	1	0	0	0	0	0	1	1	0	0	1	1	1	2	4	2	2	2	2	3	4	2
1525	21	21-24	Female	Muslim	Married	Amhara	2	Urban	Amhara	Metemma Yohannes	1	2	5	0	1	3	5	5	0	1	0	1	0	0	1	1	1	0	1	1	1	1	0	0	0	0	1	0	0	1	5	5	3	1	3	3	1	1	5
1526	24	21-24	Male	Muslim	Married	Amhara	4	Urban	Oromyia	Moyale	1	9	5	0	0	3	5	4	1	1	1	1	1	0	1	1	1	0	1	1	0	0	1	0	0	0	0	0	1	1	3	5	1	3	1	3	4	1	5
1527	25	25-29	Female	Muslim	Married	Oromo	2	Urban	Oromyia	Galafi	1	9	2	0	1	3	4	5	1	1	1	1	1	0	1	0	0	1	0	1	0	0	1	0	0	0	1	0	1	0	5	3	1	3	1	5	3	1	5
1528	25	25-29	Male	Muslim	Married	Others	1	Rural	Others	Metemma Yohannes	4	2	2	0	1	2	2	4	0	1	0	0	0	0	0	0	0	1	0	1	1	0	1	0	0	0	0	0	1	0	1	1	1	1	1	5	5	1	5
1529	25	25-29	Female	Muslim	Married	Oromo	3	Rural	Oromyia	Metemma Yohannes	4	9	2	0	0	3	5	5	1	1	1	1	1	0	1	1	0	1	0	1	0	0	0	1	1	0	1	1	0	1	1	1	1	1	1	5	2	1	5
1530	25	25-29	Male	Muslim	Married	Oromo	1	Rural	Oromyia	Metemma Yohannes	2	9	2	0	1	3	5	5	1	1	1	1	1	0	1	1	0	1	0	1	1	1	1	1	1	1	1	1	1	1	5	1	3	3	3	5	1	1	5
1531	25	25-29	Male	Muslim	Never married	Oromo	5	Rural	Oromyia	Metemma Yohannes	2	9	2	0	1	3	5	5	1	1	1	1	1	0	1	1	1	0	1	1	1	1	1	1	1	1	1	0	1	1	5	1	3	3	3	5	1	1	5
1532	25	25-29	Male	Muslim	Never married	Ethnics in SNNP	1	Rural	Oromyia	Metemma Yohannes	2	6	2	0	0	2	2	3	0	1	0	0	0	0	0	0	0	0	0	1	1	0	1	0	0	0	0	0	0	0	4	4	4	4	3	3	4	2	4
1533	37	30-50	Female	Muslim	Married	Oromo	1	Rural	Oromyia	Metemma Yohannes	3	1	8	0	1	1	1	3	1	1	1	1	1	0	0	0	0	0	0	1	1	0	1	0	0	0	0	0	1	0	4	3	3	4	2	2	4	4	5
1534	27	25-29	Male	Muslim	Never married	Oromo	2	Urban	Oromyia	Moyale	3	1	2	0	1	2	2	5	1	1	0	0	0	0	1	1	1	0	0	0	0	0	0	0	0	1	0	0	0	1	4	2	4	4	3	5	2	2	4
1535	25	25-29	Female	Orthodox	Never married	Ethnics in SNNP	3	Rural	SNNP	Metemma Yohannes	3	1	4	0	0	2	3	5	1	1	0	0	0	0	0	0	0	1	0	0	0	0	0	0	0	0	0	0	1	0	2	2	2	2	2	4	4	2	4
1536	26	25-29	Male	Muslim	Married	Oromo	3	Urban	Oromyia	Moyale	1	2	5	0	0	3	2	3	1	1	1	1	1	1	0	1	1	0	1	0	1	1	1	1	0	0	1	0	1	0	3	5	2	2	2	3	2	2	2
1537	23	21-24	Female	Muslim	Married	Oromo	4	Rural	Oromyia	Metemma Yohannes	4	1	1	0	1	3	2	3	0	1	1	1	1	1	0	1	1	1	0	1	1	1	0	1	0	0	1	1	0	0	4	4	2	2	2	3	4	4	2
1538	26	25-29	Male	Orthodox	Separated/widowed	Amhara	1	Urban	Amhara	Metemma Yohannes	1	1	2	0	0	2	2	3	0	1	1	1	1	1	0	1	1	0	1	1	1	1	1	1	1	0	0	1	0	0	4	4	2	2	4	3	4	4	4
1539	23	21-24	Female	Muslim	Never married	Ethnics in SNNP	2	Rural	SNNP	Metemma Yohannes	2	1	2	0	1	2	2	3	1	1	1	0	1	0	1	1	0	1	0	0	1	1	0	0	1	0	1	1	0	0	4	4	2	2	2	2	2	2	2
1540	28	25-29	Male	Orthodox	Married	Ethnics in SNNP	3	Urban	SNNP	Metemma Yohannes	1	1	8	0	0	2	3	3	0	1	1	1	1	1	1	1	1	0	1	1	1	1	0	1	1	0	0	1	0	0	4	4	4	4	4	3	2	2	2
1541	23	21-24	Male	Protestant	Never married	Oromo	4	Urban	Oromyia	Metemma Yohannes	1	4	2	0	0	2	2	3	1	1	1	0	0	0	0	1	1	1	0	0	0	0	0	0	0	0	0	0	0	0	4	4	4	5	4	4	2	4	4
1542	35	30-50	Male	Muslim	Married	Oromo	1	Urban	Oromyia	Metemma Yohannes	3	7	2	0	1	2	2	4	1	1	1	0	0	0	0	1	1	0	0	1	1	0	1	0	0	0	0	0	0	0	4	3	4	4	2	3	2	4	2
1543	25	25-29	Female	Muslim	Married	Oromo	3	Rural	Oromyia	Metemma Yohannes	1	3	2	0	0	2	2	3	0	1	1	0	1	0	0	1	1	1	1	1	1	1	1	1	1	1	0	1	1	1	3	3	2	2	2	3	2	2	2
1544	28	25-29	Male	Muslim	Never married	Oromo	3	Rural	Oromyia	Others	1	3	2	0	1	2	4	3	1	1	1	1	1	1	0	1	1	0	1	0	0	0	0	1	1	1	1	1	1	1	4	4	2	2	4	3	5	4	2
1545	38	30-50	Male	Muslim	Never married	Ethnics in SNNP	2	Rural	SNNP	Metemma Yohannes	1	1	2	0	0	3	2	3	1	1	1	0	1	0	0	1	1	1	0	0	1	1	0	1	0	0	1	1	1	1	4	3	4	4	4	3	2	4	4
1546	26	25-29	Male	Protestant	Married	Ethnics in SNNP	2	Rural	SNNP	Metemma Yohannes	1	1	2	0	1	2	2	3	1	1	1	0	0	0	1	1	0	1	1	0	1	1	1	0	1	0	1	0	1	0	1	2	4	4	2	2	2	2	2
1547	26	25-29	Female	Muslim	Never married	Oromo	3	Urban	Oromyia	Others	1	2	2	0	0	2	2	3	1	1	1	1	1	1	0	1	1	1	1	0	1	1	1	0	1	0	0	0	0	0	4	5	2	2	4	3	2	4	4
1548	25	25-29	Male	Protestant	Never married	Ethnics in SNNP	3	Urban	SNNP	Metemma Yohannes	1	2	2	0	1	3	4	4	0	1	0	0	1	0	0	1	0	1	0	1	1	1	1	0	0	0	1	0	0	0	1	1	1	1	1	5	5	5	5
1549	25	25-29	Male	Muslim	Never married	Oromo	2	Urban	Oromyia	Moyale	2	6	2	0	1	3	5	5	0	1	1	1	1	0	1	1	0	1	0	1	1	1	1	0	0	0	1	0	0	0	1	1	1	1	1	5	4	1	5
1550	25	25-29	Female	Muslim	Never married	Oromo	3	Rural	Oromyia	Metemma Yohannes	1	2	2	0	1	3	5	5	0	1	1	1	1	0	1	1	0	1	0	0	0	0	0	0	0	0	0	0	0	0	1	3	1	4	1	5	1	1	5
1551	24	21-24	Male	Muslim	Married	Ethnics in SNNP	5	Urban	SNNP	Metemma Yohannes	1	8	5	0	1	3	5	5	1	1	1	1	1	1	1	1	1	1	1	0	0	0	0	1	1	0	1	0	1	1	5	5	5	1	5	1	1	1	5
1552	27	25-29	Female	Orthodox	Never married	Amhara	4	Rural	Amhara	Metemma Yohannes	1	8	2	0	0	3	5	5	0	1	1	1	1	0	0	0	0	1	0	1	1	0	0	0	0	0	0	0	0	0	5	5	5	5	5	3	1	1	5
1553	26	25-29	Male	Muslim	Never married	Amhara	4	Urban	Addis Ababa	Metemma Yohannes	1	8	8	0	1	3	5	5	0	1	1	1	0	1	1	1	1	0	1	1	1	1	1	0	0	0	0	0	0	1	5	5	5	5	5	1	1	1	5
1554	25	25-29	Male	Muslim	Married	Oromo	1	Urban	Oromyia	Galafi	2	7	5	0	0	3	4	4	1	1	1	1	1	0	1	1	0	0	0	1	1	1	1	1	1	0	1	0	1	0	5	3	1	3	5	5	5	1	5
1555	25	25-29	Female	Muslim	Married	Ethnics in SNNP	2	Urban	SNNP	Others	3	7	2	0	1	3	5	3	1	1	1	1	1	1	1	1	1	0	0	1	1	1	1	0	0	0	0	0	0	0	5	5	4	2	3	3	2	4	2
1556	33	30-50	Male	Muslim	Married	Oromo	1	Rural	Oromyia	Metemma Yohannes	3	6	2	0	0	1	1	4	1	1	1	0	0	0	1	1	1	1	0	1	1	1	1	0	0	0	0	0	0	0	5	5	4	2	3	3	4	2	4
1557	28	25-29	Male	Orthodox	Never married	Amhara	5	Urban	Amhara	Galafi	1	5	2	0	0	3	5	5	1	1	0	1	1	0	0	0	0	0	0	1	1	1	1	0	0	0	0	0	0	0	5	5	4	2	2	3	2	2	4
1558	25	25-29	Male	Muslim	Married	Oromo	1	Rural	Oromyia	Metemma Yohannes	2	2	2	0	1	3	5	5	0	1	0	0	0	0	1	1	1	1	0	1	1	1	1	0	0	0	0	0	0	0	4	5	4	2	3	2	2	4	2
1559	20	18-20	Female	Muslim	Never married	Oromo	2	Urban	Oromyia	Metemma Yohannes	1	2	2	0	0	2	2	5	1	1	0	0	0	0	0	0	0	1	0	1	1	1	1	0	0	0	0	0	0	0	4	2	3	4	3	3	4	2	4
1560	22	21-24	Male	Muslim	Married	Oromo	3	Rural	Oromyia	Metemma Yohannes	1	6	2	0	1	4	5	5	1	1	1	0	0	0	0	0	1	1	1	1	1	1	1	0	0	0	0	0	0	0	3	5	4	2	2	3	4	2	4
1561	26	25-29	Female	Muslim	Never married	Amhara	1	Urban	Oromyia	Others	1	7	2	0	0	4	5	5	1	1	1	1	1	1	1	1	1	1	1	1	1	1	1	0	0	0	0	0	0	0	4	5	4	4	3	4	4	2	3
1562	20	18-20	Male	Muslim	Never married	Oromo	2	Rural	Oromyia	Metemma Yohannes	2	1	2	0	1	3	3	3	0	1	1	0	0	0	0	1	1	1	1	0	1	1	1	0	0	0	0	0	0	0	4	4	4	2	4	2	4	4	2
1563	26	25-29	Female	Muslim	Never married	Oromo	3	Rural	Oromyia	Metemma Yohannes	1	2	2	0	0	3	2	3	1	1	1	0	0	0	0	1	1	1	0	0	0	0	0	1	1	1	1	1	1	1	4	4	4	2	2	2	4	4	2
1564	24	21-24	Female	Protestant	Never married	Ethnics in SNNP	4	Rural	SNNP	Metemma Yohannes	1	2	2	0	0	3	2	3	1	1	1	1	0	0	0	1	1	1	0	0	0	0	0	1	1	1	1	1	1	1	4	5	4	4	4	2	2	4	4
1565	27	25-29	Male	Orthodox	Married	Ethnics in SNNP	2	Rural	SNNP	Moyale	2	1	2	0	1	3	2	3	1	1	1	1	1	1	0	1	1	1	0	0	0	0	0	1	1	0	1	1	1	1	4	5	4	2	2	2	4	4	2
1566	25	25-29	Male	Protestant	Never married	Ethnics in SNNP	2	Urban	Oromyia	Metemma Yohannes	2	1	5	0	0	3	2	3	0	1	1	1	1	1	1	0	0	0	1	0	0	0	1	1	0	1	1	1	1	1	4	4	4	4	4	4	2	4	2
1567	25	25-29	Male	Protestant	Never married	Ethnics in SNNP	4	Urban	SNNP	Metemma Yohannes	2	2	2	0	1	3	2	3	1	1	1	1	1	1	0	0	0	0	1	0	0	0	0	1	1	1	0	1	1	0	4	4	4	2	4	2	4	4	2
1568	23	21-24	Female	Protestant	Never married	Ethnics in SNNP	2	Urban	SNNP	Moyale	1	2	2	0	0	3	2	3	0	1	1	1	1	1	1	0	0	0	1	0	0	0	0	1	1	1	1	1	1	1	4	4	4	2	4	3	2	4	4
1569	29	25-29	Male	Orthodox	Never married	Amhara	5	Urban	Addis Ababa	Others	1	5	2	0	1	3	3	3	0	1	1	1	1	1	0	0	0	0	0	0	0	0	0	1	0	0	1	1	1	1	1	5	4	4	4	2	2	4	4
1570	35	30-50	Female	Protestant	Married	Amhara	2	Urban	Addis Ababa	Galafi	1	3	7	0	0	2	2	4	0	1	1	1	1	1	1	1	1	0	1	0	0	0	0	1	1	0	1	1	1	1	1	5	4	2	4	2	2	4	2
1571	22	21-24	Male	Muslim	Never married	Oromo	4	Rural	Oromyia	Metemma Yohannes	1	1	2	0	1	3	2	3	1	1	1	1	1	1	0	1	1	1	0	1	1	1	1	0	1	1	1	1	1	1	1	5	2	2	4	2	2	2	2
1572	22	21-24	Female	Protestant	Never married	Ethnics in SNNP	4	Rural	SNNP	Moyale	1	2	2	0	0	3	2	3	1	1	1	0	0	0	0	1	1	1	1	0	0	0	0	1	1	0	1	1	1	1	4	4	4	2	2	2	4	4	2
1573	25	25-29	Male	Muslim	Never married	Oromo	3	Urban	Oromyia	Metemma Yohannes	2	6	2	0	1	2	2	5	0	1	0	0	0	0	1	1	1	1	0	1	1	1	1	1	1	1	0	1	1	1	4	5	3	4	2	4	4	2	2
1574	26	25-29	Male	Orthodox	Never married	Ethnics in SNNP	3	Rural	SNNP	Metemma Yohannes	1	7	2	0	0	2	5	2	0	0	0	0	0	0	0	0	0	1	0	1	1	1	1	1	1	1	1	1	1	1	4	4	3	4	2	5	4	2	4
1575	23	21-24	Female	Muslim	Never married	Amhara	4	Urban	Addis Ababa	Moyale	1	7	5	0	1	2	2	3	0	1	1	1	1	1	1	1	1	0	1	0	1	1	1	1	1	1	0	1	1	1	4	4	1	2	1	2	4	4	2
1576	20	18-20	Male	Orthodox	Never married	Amhara	5	Urban	SNNP	Galafi	1	3	2	0	1	3	2	3	1	1	1	0	0	0	0	1	1	0	0	0	0	0	0	1	1	1	1	1	0	0	4	5	4	4	2	2	2	2	2
1577	25	25-29	Female	Orthodox	Never married	Amhara	3	Urban	SNNP	Metemma Yohannes	2	3	5	0	0	3	2	3	0	1	1	1	1	1	0	0	0	0	0	1	1	1	1	0	0	0	0	0	0	0	4	4	2	2	2	2	2	2	2
1578	27	25-29	Female	Orthodox	Never married	Amhara	4	Urban	SNNP	Moyale	1	1	2	0	1	3	2	3	0	1	1	1	0	0	0	1	1	1	1	0	0	0	0	1	1	1	1	0	1	0	4	4	2	2	4	2	2	4	4
1579	20	18-20	Male	Orthodox	Never married	Amhara	5	Rural	Amhara	Metemma Yohannes	1	1	2	0	0	3	2	3	0	1	1	1	0	0	0	1	1	1	0	0	0	0	0	0	1	0	1	1	1	0	4	5	2	2	4	2	4	4	5
1580	36	30-50	Female	Muslim	Married	Oromo	2	Rural	Oromyia	Metemma Yohannes	4	7	5	0	1	3	5	5	0	1	1	1	1	0	1	1	1	1	1	1	1	1	1	0	0	0	0	0	0	0	1	3	1	1	1	5	1	3	5
1581	25	25-29	Male	Protestant	Never married	Ethnics in SNNP	3	Rural	Amhara	Metemma Yohannes	1	7	2	0	1	3	5	5	1	0	1	1	1	0	1	0	0	1	0	1	1	1	1	0	1	0	0	0	0	0	1	1	1	1	1	5	1	1	5
1582	25	25-29	Male	Muslim	Married	Oromo	2	Rural	Oromyia	Others	1	8	2	0	0	3	4	5	1	1	1	1	1	0	1	0	1	1	0	1	1	1	1	0	0	0	0	0	0	0	3	1	1	1	1	3	1	1	5
1583	28	25-29	Female	Orthodox	Never married	Amhara	4	Urban	Amhara	Others	4	8	1	0	1	1	1	3	1	1	0	0	1	1	1	0	1	0	1	1	1	1	1	0	0	0	0	0	0	1	3	5	1	5	1	5	3	5	5
1584	24	21-24	Male	Protestant	Never married	Ethnics in SNNP	2	Rural	SNNP	Metemma Yohannes	1	2	2	0	0	3	3	4	0	1	0	0	0	0	0	0	1	1	0	1	1	1	1	0	1	0	0	1	0	0	5	3	1	1	3	5	1	1	5
1585	27	25-29	Male	Protestant	Never married	Ethnics in SNNP	2	Rural	SNNP	Metemma Yohannes	3	7	2	0	1	3	4	4	1	1	0	0	1	0	1	1	0	1	0	1	1	1	1	0	0	0	0	0	0	0	1	1	1	1	1	5	2	2	5
1586	24	21-24	Female	Orthodox	Never married	Amhara	4	Urban	Amhara	Metemma Yohannes	1	2	5	0	0	2	5	5	0	1	1	1	1	0	1	0	1	1	0	1	1	1	1	0	0	0	0	0	0	0	1	1	1	1	1	5	1	1	5
1587	32	30-50	Male	Muslim	Never married	Oromo	2	Rural	Oromyia	Moyale	2	6	2	0	0	3	4	5	1	1	0	0	1	0	1	0	1	1	0	1	1	1	1	0	0	0	0	0	0	0	3	3	1	1	1	3	5	1	5
1588	33	30-50	Female	Orthodox	Married	Ethnics in SNNP	2	Rural	SNNP	Others	1	7	5	0	1	2	3	4	1	1	0	0	0	0	1	0	0	1	0	1	1	1	1	0	0	0	0	0	0	0	1	1	1	1	1	5	1	1	5
1589	28	25-29	Male	Orthodox	Never married	Oromo	2	Rural	Oromyia	Moyale	1	6	2	0	0	3	4	5	1	0	1	1	1	0	1	1	0	1	0	1	1	1	1	0	0	0	0	0	0	0	1	3	1	1	1	5	5	1	5
1590	28	25-29	Female	Muslim	Never married	Oromo	2	Rural	Oromyia	Metemma Yohannes	3	2	2	0	1	2	3	5	1	1	1	1	1	0	1	0	0	1	0	1	1	1	1	1	1	0	1	0	0	0	5	3	1	1	1	3	1	1	5
1591	20	18-20	Male	Protestant	Married	Ethnics in SNNP	2	Rural	SNNP	Others	1	7	2	0	0	3	4	4	0	1	0	0	0	0	0	0	0	1	0	1	1	1	1	0	0	0	1	0	1	0	3	3	1	1	1	5	1	1	5
1592	22	21-24	Male	Protestant	Never married	Ethnics in SNNP	3	Rural	SNNP	Metemma Yohannes	2	6	2	0	1	3	5	5	0	1	0	0	0	0	0	0	0	1	0	1	1	0	1	0	0	0	1	0	0	0	1	1	1	1	1	5	1	1	5
1593	24	21-24	Male	Orthodox	Never married	Amhara	1	Rural	Amhara	Metemma Yohannes	1	9	6	0	1	1	1	3	0	0	0	0	0	0	1	1	1	1	0	1	1	1	1	1	0	1	0	0	1	1	2	5	5	2	4	3	4	2	3
1594	24	21-24	Female	Muslim	Married	Oromo	2	Rural	Oromyia	Metemma Yohannes	3	1	2	0	0	1	1	3	1	1	0	0	0	0	1	1	1	1	0	1	1	1	1	1	1	1	1	1	1	1	4	3	3	4	3	3	4	2	4
1595	25	25-29	Male	Muslim	Never married	Oromo	4	Rural	Oromyia	Metemma Yohannes	3	6	2	0	1	1	1	5	1	1	0	0	0	0	1	1	1	1	0	1	1	1	1	0	0	0	0	0	0	1	4	5	2	1	4	3	4	2	3
1596	22	21-24	Female	Muslim	Married	Oromo	2	Rural	Oromyia	Moyale	1	2	2	0	0	4	3	3	1	1	1	1	1	0	1	1	0	1	0	1	1	1	0	1	1	0	1	0	0	0	5	3	3	3	1	1	1	1	5
1597	20	18-20	Female	Muslim	Never married	Oromo	4	Rural	Oromyia	Metemma Yohannes	1	5	2	0	1	2	2	3	0	1	0	0	0	0	0	0	0	0	0	1	1	1	1	0	0	0	1	1	0	0	4	4	2	4	4	3	4	2	3
1598	24	21-24	Male	Orthodox	Never married	Others	5	Urban	Others	Galafi	1	9	2	0	1	3	5	3	0	1	0	0	0	0	0	1	0	1	0	1	1	1	1	0	0	1	0	0	1	1	1	2	5	1	3	3	1	3	3
1599	22	21-24	Male	Orthodox	Never married	Amhara	4	Urban	Amhara	Metemma Yohannes	1	7	2	0	0	2	5	3	1	1	1	1	1	1	1	1	1	0	0	1	1	1	1	0	0	0	0	0	0	0	5	5	5	1	3	4	4	2	4
1600	25	25-29	Female	Muslim	Never married	Oromo	1	Urban	Oromyia	Others	1	1	2	0	1	2	2	2	1	0	1	1	1	1	1	1	1	0	0	1	1	1	1	0	1	0	0	0	0	0	4	5	4	1	3	3	4	2	4
1601	26	25-29	Male	Muslim	Never married	Oromo	2	Rural	Oromyia	Metemma Yohannes	1	1	2	0	0	2	5	2	0	1	0	0	1	0	0	0	0	1	0	1	1	1	1	0	0	1	0	1	1	0	4	5	3	4	2	3	4	5	2
1602	29	25-29	Male	Protestant	Married	Ethnics in SNNP	1	Urban	SNNP	Others	4	3	2	0	1	3	5	3	1	0	0	1	0	1	0	1	1	0	1	1	1	1	1	0	0	0	0	0	1	0	4	2	5	4	2	3	4	3	3
1603	24	21-24	Female	Muslim	Never married	Oromo	4	Urban	Oromyia	Metemma Yohannes	1	7	2	0	0	1	1	2	0	1	1	1	1	1	1	1	1	1	0	1	1	1	1	0	0	1	0	0	0	0	4	5	5	3	3	3	4	2	4
1604	20	18-20	Male	Muslim	Never married	Ethnics in SNNP	2	Rural	SNNP	Galafi	1	6	2	0	1	2	3	3	1	1	0	0	0	0	0	0	1	1	0	1	1	1	1	0	0	0	0	0	0	0	4	2	3	2	5	3	4	2	4
1605	23	21-24	Female	Protestant	Never married	Ethnics in SNNP	4	Rural	SNNP	Metemma Yohannes	1	5	2	0	0	3	2	3	0	1	1	0	0	0	0	1	1	1	0	1	1	1	1	1	1	1	1	1	0	0	4	4	4	4	4	2	2	4	4
1606	20	18-20	Female	Protestant	Never married	Ethnics in SNNP	2	Rural	SNNP	Galafi	1	2	2	0	1	3	2	3	1	1	1	0	0	0	0	1	1	1	0	0	1	1	1	1	0	0	1	1	0	1	4	4	4	4	4	2	2	4	4
1607	25	25-29	Male	Muslim	Married	Oromo	4	Urban	Oromyia	Metemma Yohannes	1	1	5	0	0	3	2	3	0	1	1	1	1	1	0	0	0	0	0	0	0	0	0	1	1	1	1	0	1	1	4	4	2	2	4	3	4	4	2
1608	29	25-29	Male	Muslim	Never married	Amhara	2	Urban	Amhara	Metemma Yohannes	1	1	2	0	1	3	2	3	1	1	1	1	1	1	1	1	1	0	1	1	1	1	1	0	1	1	1	1	0	0	4	4	2	2	4	2	4	4	2
1609	29	25-29	Male	Muslim	Married	Amhara	3	Urban	Amhara	Galafi	2	1	2	0	0	3	2	3	0	1	1	0	0	0	0	1	1	1	0	1	1	1	1	1	0	0	1	1	1	0	4	4	4	2	2	2	4	4	2
1610	26	25-29	Female	Muslim	Never married	Amhara	1	Urban	Amhara	Metemma Yohannes	1	2	5	0	1	3	4	4	1	1	1	1	1	0	1	1	1	0	1	1	1	1	1	1	1	0	1	0	0	1	5	5	1	5	1	1	1	1	5
1611	25	25-29	Male	Orthodox	Never married	Amhara	2	Urban	Amhara	Metemma Yohannes	1	2	2	0	1	4	5	5	0	1	1	1	1	0	1	1	0	1	0	1	1	1	1	0	0	0	0	0	0	0	3	5	1	3	1	3	1	1	5
1612	30	30-50	Male	Muslim	Married	Ethnics in SNNP	3	Urban	SNNP	Others	1	8	6	0	0	4	5	5	1	1	1	1	1	0	1	1	1	0	1	1	1	1	1	0	0	0	0	0	0	0	1	1	1	1	1	4	1	1	5
1613	20	18-20	Female	Muslim	Married	Oromo	2	Urban	Oromyia	Metemma Yohannes	2	9	6	0	1	4	5	5	1	1	1	1	1	0	1	1	0	0	0	1	1	1	1	0	0	0	0	0	0	0	5	1	1	5	1	3	1	1	5
1614	30	30-50	Male	Muslim	Never married	Ethnics in SNNP	3	Urban	Others	Metemma Yohannes	1	7	5	0	0	4	5	5	0	1	1	1	1	1	1	1	1	0	1	1	1	1	1	1	1	1	1	1	1	1	1	1	1	1	5	5	1	1	5
1615	18	18-20	Female	Muslim	Never married	Oromo	2	Urban	Oromyia	Others	1	1	2	0	1	2	2	5	0	1	1	1	1	1	0	1	1	0	1	0	0	0	0	0	1	1	1	1	0	0	4	4	4	4	4	2	2	4	5
1616	28	25-29	Male	Muslim	Never married	Oromo	2	Rural	Oromyia	Metemma Yohannes	1	6	2	0	0	3	1	4	1	1	1	0	0	0	0	1	1	1	0	0	0	0	0	1	0	0	1	1	1	1	5	4	1	2	2	2	2	3	3
1617	21	21-24	Male	Orthodox	Never married	Amhara	5	Rural	Amhara	Moyale	1	1	2	0	1	2	2	3	0	1	1	1	1	1	0	1	1	1	0	0	1	1	1	1	1	1	0	0	1	0	4	4	2	2	4	2	2	2	2
1618	24	21-24	Male	Muslim	Never married	Oromo	2	Rural	Oromyia	Moyale	1	1	2	0	1	2	2	3	1	1	1	0	0	0	0	1	1	1	0	0	0	0	0	0	1	1	1	1	1	1	4	4	2	2	4	2	4	4	5
1619	38	30-50	Male	Muslim	Married	Others	2	Rural	Oromyia	Metemma Yohannes	3	6	2	0	0	2	2	3	1	0	1	0	0	0	0	1	1	1	0	1	1	1	1	1	0	1	1	1	0	0	4	4	2	2	4	2	2	2	2
1620	22	21-24	Female	Protestant	Never married	Ethnics in SNNP	2	Rural	SNNP	Others	1	1	2	0	1	3	2	3	0	1	1	0	0	0	1	1	1	1	0	0	0	0	0	1	1	1	1	1	1	1	4	4	4	5	2	4	2	3	3
1621	21	21-24	Male	Muslim	Married	Oromo	2	Urban	Oromyia	Metemma Yohannes	2	7	8	0	0	2	5	3	1	1	1	1	1	1	1	1	1	0	1	0	0	0	0	0	1	1	1	1	0	0	1	5	2	5	2	3	2	4	2
1622	24	21-24	Male	Muslim	Married	Oromo	3	Rural	Oromyia	Metemma Yohannes	1	1	2	0	1	2	1	2	1	1	1	0	0	0	1	1	1	1	0	0	0	0	0	1	1	1	1	1	1	0	4	4	4	4	4	3	2	4	4
1623	26	25-29	Male	Muslim	Never married	Oromo	2	Rural	Oromyia	Metemma Yohannes	1	7	2	0	0	2	2	3	0	1	1	0	0	0	0	1	1	1	0	1	1	1	1	1	0	1	1	1	0	0	1	5	4	2	4	2	2	2	2
1624	29	25-29	Male	Orthodox	Married	Amhara	5	Urban	Addis Ababa	Metemma Yohannes	1	9	6	0	1	3	2	3	0	1	1	1	1	1	1	1	1	0	0	1	1	0	1	1	1	1	1	1	0	1	4	4	2	2	1	2	2	2	2
1625	26	25-29	Male	Muslim	Never married	Oromo	3	Urban	Oromyia	Metemma Yohannes	1	7	2	0	0	3	2	3	0	1	1	1	1	0	1	1	1	1	0	0	0	0	0	0	1	1	1	1	0	1	4	4	4	5	4	2	2	4	4
1626	34	30-50	Male	Muslim	Married	Oromo	2	Rural	Oromyia	Metemma Yohannes	1	6	2	0	1	2	2	3	1	1	1	0	0	1	0	1	1	1	0	0	0	0	0	0	1	1	1	1	1	0	1	5	4	2	4	2	2	1	3
1627	32	30-50	Male	Muslim	Never married	Oromo	2	Urban	Oromyia	Metemma Yohannes	2	6	2	0	1	3	5	5	1	1	1	1	1	0	1	0	0	1	0	1	1	1	1	0	0	0	0	0	0	0	5	5	1	1	1	5	1	1	5
1628	26	25-29	Female	Muslim	Married	Oromo	3	Rural	Oromyia	Galafi	2	8	2	0	0	3	3	3	0	1	1	1	1	0	1	0	0	1	0	1	1	1	1	1	1	1	1	1	1	1	3	3	1	1	1	5	5	1	5
1629	29	25-29	Male	Muslim	Married	Amhara	2	Rural	Amhara	Others	1	3	1	0	1	3	5	5	1	1	1	1	1	0	1	1	0	1	0	1	1	1	1	0	0	0	0	0	0	0	1	3	1	1	1	5	3	3	5
1630	29	25-29	Female	Orthodox	Never married	Amhara	5	Urban	Addis Ababa	Others	1	9	4	0	0	4	5	5	0	1	1	1	1	1	1	1	1	0	1	1	1	1	1	1	1	1	1	1	1	1	3	5	5	5	5	1	1	1	5
1631	22	21-24	Male	Muslim	Married	Oromo	3	Rural	Oromyia	Metemma Yohannes	1	2	2	0	0	4	5	5	1	1	1	1	1	0	0	0	0	1	0	1	1	1	1	0	0	0	0	0	0	0	3	5	1	5	1	5	1	1	5
1632	23	21-24	Male	Protestant	Never married	Ethnics in SNNP	3	Urban	SNNP	Moyale	1	6	2	0	1	3	4	4	0	1	0	0	1	0	1	0	0	1	0	1	1	1	1	1	1	1	1	1	1	1	5	5	3	1	1	5	1	1	5
1633	21	21-24	Female	Protestant	Married	Ethnics in SNNP	2	Urban	SNNP	Metemma Yohannes	1	9	5	0	1	3	5	5	0	0	1	1	1	0	1	0	0	0	0	1	1	1	1	1	1	1	1	1	1	1	1	3	1	1	1	5	1	1	5
1634	30	30-50	Female	Muslim	Married	Oromo	1	Rural	Oromyia	Metemma Yohannes	1	9	2	0	1	4	5	5	1	1	0	0	1	0	0	0	0	1	0	1	1	1	1	1	1	1	1	1	1	1	1	1	1	1	1	3	1	1	5
1635	27	25-29	Male	Muslim	Married	Oromo	2	Rural	Oromyia	Others	2	8	2	0	0	3	3	4	1	1	1	1	1	0	1	0	0	1	0	1	1	1	1	1	1	1	1	1	1	1	5	3	1	1	1	5	1	1	5
1636	27	25-29	Male	Muslim	Never married	Amhara	2	Rural	Oromyia	Metemma Yohannes	3	8	2	0	1	3	4	5	0	1	0	0	0	0	1	1	0	1	0	1	1	0	1	1	1	1	1	1	1	1	5	5	1	1	1	3	1	1	5
1637	25	25-29	Female	Muslim	Married	Oromo	3	Urban	Oromyia	Metemma Yohannes	2	1	2	0	0	1	1	3	0	1	1	1	1	0	1	1	1	1	0	1	1	1	1	1	1	1	1	1	1	1	4	5	2	4	3	3	3	5	4
1638	21	21-24	Male	Orthodox	Married	Others	1	Rural	Oromyia	Metemma Yohannes	1	1	2	0	1	1	2	3	0	0	0	0	0	0	0	0	0	1	0	1	1	1	1	1	1	1	1	1	1	1	4	5	2	4	3	3	4	2	3
1639	25	25-29	Male	Muslim	Married	Oromo	1	Rural	Oromyia	Galafi	3	3	2	0	1	2	5	5	0	0	1	0	0	0	1	0	0	1	0	1	1	1	1	0	0	0	0	1	0	0	4	5	2	4	3	3	4	2	3
1640	23	21-24	Female	Others	Never married	Ethnics in SNNP	2	Rural	Amhara	Metemma Yohannes	1	1	2	0	1	3	5	5	0	1	0	0	0	0	0	0	0	1	0	1	1	1	1	0	0	0	1	0	0	0	2	3	3	4	2	3	4	2	3
1641	24	21-24	Male	Muslim	Never married	Oromo	1	Urban	Oromyia	Metemma Yohannes	1	7	2	0	0	2	2	4	1	1	1	1	1	1	1	1	1	1	0	1	1	1	1	1	1	0	1	0	0	1	4	5	5	3	3	3	4	2	4
1642	28	25-29	Male	Others	Married	Ethnics in SNNP	4	Urban	Amhara	Metemma Yohannes	1	6	2	0	1	1	1	3	0	0	1	1	1	0	1	1	1	1	0	1	1	1	1	1	1	1	1	1	0	1	3	5	5	3	5	3	4	2	3
1643	25	25-29	Female	Orthodox	Never married	Amhara	3	Urban	SNNP	Metemma Yohannes	1	1	4	0	0	2	4	3	0	1	1	1	1	1	1	1	1	0	1	1	1	1	1	1	1	1	1	1	0	1	3	5	5	3	5	3	4	2	3
1644	26	25-29	Male	Muslim	Never married	Ethnics in SNNP	3	Urban	Amhara	Metemma Yohannes	1	2	2	0	1	2	2	4	1	0	0	1	1	1	1	1	1	1	0	1	1	1	1	1	1	1	1	1	1	1	3	5	5	3	5	3	4	2	3
1645	22	21-24	Male	Muslim	Married	Oromo	1	Urban	Oromyia	Galafi	1	1	2	0	0	2	3	5	1	1	1	1	1	0	1	1	1	1	0	1	1	1	1	1	1	1	1	0	0	1	1	3	2	4	3	3	2	2	4
1646	27	25-29	Female	Muslim	Married	Oromo	3	Rural	Oromyia	Metemma Yohannes	1	7	2	0	1	1	1	5	0	1	0	1	1	0	1	1	1	1	0	1	1	1	1	0	0	0	0	1	0	0	4	5	3	4	2	4	4	5	2
1647	20	18-20	Male	Orthodox	Never married	Amhara	4	Rural	Amhara	Others	1	2	2	0	0	3	2	3	1	1	1	0	0	0	0	1	1	1	0	0	1	1	1	1	0	1	0	0	1	0	4	4	3	2	4	2	2	2	2
1648	18	18-20	Male	Orthodox	Never married	Amhara	2	Urban	Amhara	Metemma Yohannes	1	1	2	0	1	3	2	3	1	1	1	0	0	0	0	1	1	1	1	0	1	1	1	1	0	0	0	0	1	1	5	4	4	4	4	3	2	4	4
1649	22	21-24	Female	Orthodox	Never married	Amhara	2	Urban	Amhara	Metemma Yohannes	3	1	2	0	1	2	2	3	1	1	1	1	1	0	0	1	1	1	1	0	0	0	0	1	1	1	1	1	0	0	1	5	5	4	4	2	2	2	2
1650	22	21-24	Male	Orthodox	Never married	Amhara	4	Rural	Amhara	Metemma Yohannes	3	2	2	0	0	1	1	3	0	1	1	0	0	0	0	1	1	1	0	0	0	0	0	1	1	1	1	1	0	1	4	4	4	2	2	3	4	4	2
1651	24	21-24	Female	Orthodox	Never married	Amhara	5	Urban	Addis Ababa	Metemma Yohannes	1	1	5	0	1	3	2	3	1	1	1	1	1	1	0	1	1	0	1	0	1	1	1	1	1	1	1	1	1	1	1	4	2	2	1	4	2	2	2
1652	25	25-29	Male	Orthodox	Never married	Amhara	2	Urban	Amhara	Metemma Yohannes	1	8	6	0	0	3	5	5	1	1	1	1	1	1	1	1	0	1	0	0	0	0	0	0	0	0	0	0	0	1	1	1	1	3	1	4	3	1	5
1653	23	21-24	Female	Orthodox	Never married	Amhara	3	Urban	Amhara	Moyale	1	8	5	0	1	3	1	5	1	1	1	1	1	1	1	1	1	0	0	0	0	0	0	1	1	1	1	1	1	1	1	5	5	4	3	1	1	1	5
1654	22	21-24	Male	Orthodox	Never married	Amhara	3	Urban	Amhara	Metemma Yohannes	4	9	5	0	0	1	1	2	0	0	1	1	1	1	1	1	1	0	1	1	1	1	1	0	0	0	1	0	0	1	1	1	2	2	2	4	4	4	5
1655	22	21-24	Female	Muslim	Never married	Amhara	2	Urban	Oromyia	Others	1	7	5	0	1	2	3	5	0	1	1	1	1	1	1	1	1	0	1	1	1	1	0	0	0	0	1	0	0	1	3	5	1	2	2	1	2	2	5
1656	18	18-20	Male	Muslim	Never married	Oromo	2	Rural	Oromyia	Metemma Yohannes	1	1	2	0	0	2	5	4	1	1	0	0	0	0	1	0	0	1	0	1	1	0	1	1	1	1	1	1	1	0	2	3	2	2	2	4	4	1	4
1657	23	21-24	Female	Orthodox	Never married	Amhara	2	Rural	Amhara	Others	1	5	2	0	1	2	5	3	0	1	0	1	0	0	1	0	0	1	0	1	1	1	1	0	0	0	0	0	1	1	4	5	2	3	3	4	4	2	2
1658	38	30-50	Male	Others	Married	Ethnics in SNNP	3	Urban	SNNP	Metemma Yohannes	1	4	2	0	1	3	5	3	1	1	1	1	1	1	1	1	1	0	0	1	1	1	1	0	0	0	0	0	0	0	2	3	2	4	2	3	4	2	4
1659	22	21-24	Male	Muslim	Never married	Oromo	3	Urban	Oromyia	Galafi	2	2	5	0	1	2	2	3	0	1	1	1	1	0	0	1	1	1	1	1	1	1	1	0	0	0	0	0	1	1	4	3	4	2	2	2	4	4	2
1660	28	25-29	Female	Muslim	Never married	Amhara	3	Urban	Amhara	Metemma Yohannes	2	2	2	0	0	2	4	2	1	1	1	0	0	0	1	1	1	1	1	0	0	0	0	1	1	1	1	1	1	0	2	4	2	2	4	2	5	4	3
1661	42	30-50	Male	Muslim	Married	Others	4	Rural	Oromyia	Galafi	2	4	2	0	0	2	2	3	1	1	1	0	0	0	1	1	0	1	0	0	0	0	0	1	1	1	1	1	1	1	2	4	4	4	4	2	2	4	4
1662	22	21-24	Male	Muslim	Never married	Oromo	1	Rural	Oromyia	Metemma Yohannes	1	6	2	0	1	3	2	2	1	1	1	0	1	0	0	0	1	1	0	0	1	0	0	0	0	0	0	0	1	0	2	4	2	2	2	2	5	4	2
1663	38	30-50	Female	Muslim	Married	Ethnics in SNNP	4	Rural	Oromyia	Others	2	9	2	0	0	3	2	3	1	1	1	1	1	0	1	0	0	1	0	1	1	1	1	1	1	1	1	1	1	1	3	1	1	1	1	5	5	1	5
1664	30	30-50	Male	Protestant	Never married	Ethnics in SNNP	4	Urban	SNNP	Metemma Yohannes	2	2	2	0	1	3	3	4	1	1	0	0	1	0	1	0	0	1	0	1	1	1	1	0	0	0	0	0	1	1	5	5	1	5	1	3	1	1	5
1665	22	21-24	Male	Muslim	Never married	Ethnics in SNNP	2	Rural	SNNP	Metemma Yohannes	1	2	2	0	0	4	3	3	0	0	0	0	1	0	1	1	0	1	0	1	1	1	1	0	0	0	0	0	0	1	1	5	1	1	1	5	3	3	5
1666	25	25-29	Female	Orthodox	Never married	Amhara	2	Rural	Amhara	Moyale	1	8	2	0	1	4	5	5	1	1	1	1	1	0	1	1	0	1	0	1	1	1	1	0	0	0	0	0	0	1	1	1	1	1	1	5	1	1	5
1667	28	25-29	Female	Muslim	Never married	Oromo	2	Urban	Oromyia	Metemma Yohannes	3	8	4	0	1	3	2	3	0	1	1	1	1	1	1	1	1	0	1	1	1	1	1	0	0	0	0	0	1	1	5	3	1	3	1	3	4	1	5
1668	30	30-50	Male	Muslim	Married	Oromo	1	Urban	Oromyia	Metemma Yohannes	1	8	4	0	0	4	5	5	0	1	1	1	1	0	1	0	1	1	0	1	1	1	1	0	0	0	0	0	1	0	1	1	1	1	1	5	1	3	5
1669	26	25-29	Female	Muslim	Married	Amhara	1	Urban	Amhara	Others	1	3	8	0	1	4	5	5	0	1	1	1	1	0	1	0	1	0	1	1	1	1	1	0	0	0	0	0	1	0	5	3	1	1	1	3	1	1	5
1670	26	25-29	Male	Muslim	Married	Amhara	5	Urban	Oromyia	Metemma Yohannes	2	3	8	0	0	3	2	3	0	0	1	1	1	0	1	1	1	0	0	1	1	1	1	0	0	0	0	0	0	0	5	5	3	3	1	1	4	1	5
1671	24	21-24	Female	Orthodox	Married	Amhara	4	Rural	Oromyia	Metemma Yohannes	1	1	2	0	1	4	4	5	1	1	1	1	1	0	1	0	0	1	0	1	1	1	1	0	0	0	1	0	0	1	5	5	5	5	1	3	1	1	5
1672	23	21-24	Male	Muslim	Never married	Amhara	1	Urban	Oromyia	Metemma Yohannes	1	3	2	0	1	4	3	3	0	1	1	1	1	0	0	0	0	1	0	1	0	0	0	0	0	0	0	0	0	0	5	5	3	5	5	5	4	1	5
1673	27	25-29	Male	Muslim	Married	Amhara	1	Urban	Oromyia	Metemma Yohannes	1	6	2	0	1	3	1	2	0	1	0	1	1	0	1	0	0	0	0	1	0	1	1	0	0	0	0	0	0	0	1	3	1	5	3	5	1	1	5
1674	22	21-24	Female	Muslim	Never married	Amhara	1	Urban	Oromyia	Galafi	1	3	2	0	0	4	1	3	1	1	1	1	1	0	1	1	1	1	0	0	0	0	0	0	0	0	1	0	0	0	5	3	1	5	3	1	1	1	5
1675	30	30-50	Male	Muslim	Never married	Oromo	3	Rural	Oromyia	Metemma Yohannes	2	6	2	0	1	3	2	3	1	1	1	0	1	1	0	1	1	0	1	0	1	1	1	1	1	1	1	1	1	1	4	4	2	4	2	2	2	4	2
1676	35	30-50	Female	Muslim	Married	Amhara	2	Urban	Addis Ababa	Metemma Yohannes	1	1	2	0	0	2	2	3	0	1	1	1	1	1	1	1	1	0	1	1	1	1	1	0	0	0	0	0	1	0	4	4	2	2	4	2	2	2	2
1677	20	18-20	Male	Muslim	Never married	Oromo	4	Urban	Oromyia	Metemma Yohannes	1	2	5	0	1	3	2	3	1	1	1	1	0	0	1	1	0	1	0	0	0	0	0	1	1	1	1	1	1	1	5	5	1	5	3	1	5	1	5
1678	20	18-20	Male	Muslim	Never married	Oromo	2	Urban	Addis Ababa	Metemma Yohannes	1	2	4	0	0	3	4	5	0	1	1	1	1	1	1	0	1	0	1	0	0	0	0	1	1	1	1	1	1	1	5	5	5	5	1	1	1	1	5
1679	25	25-29	Male	Muslim	Never married	Oromo	1	Urban	Oromyia	Moyale	1	1	2	0	1	2	2	3	1	0	0	1	1	1	0	0	0	1	0	0	0	0	0	1	1	1	1	1	1	1	2	1	2	2	2	1	4	2	4
1680	23	21-24	Female	Orthodox	Never married	Amhara	3	Rural	Amhara	Moyale	1	1	2	0	1	1	1	5	1	1	1	0	0	0	1	1	1	1	0	0	0	0	0	1	1	1	1	0	0	1	3	5	5	4	1	4	4	1	2
1681	30	30-50	Male	Orthodox	Married	Amhara	1	Urban	Amhara	Metemma Yohannes	1	9	2	0	0	1	1	3	1	0	1	1	1	1	1	1	1	0	0	1	1	1	1	0	0	0	1	1	0	1	1	2	2	3	2	4	4	1	4
1682	22	21-24	Male	Muslim	Never married	Ethnics in SNNP	2	Urban	SNNP	Others	1	1	2	0	0	2	5	5	0	1	0	1	1	1	1	1	1	0	0	0	0	0	0	1	1	1	1	1	0	0	3	5	1	3	2	5	4	1	5
1683	25	25-29	Female	Muslim	Married	Ethnics in SNNP	4	Urban	SNNP	Metemma Yohannes	3	3	5	0	1	3	2	3	1	1	1	1	1	0	1	1	1	0	1	1	1	1	1	0	0	0	0	0	0	0	4	4	4	4	2	4	2	2	2
1684	50	30-50	Male	Muslim	Married	Others	1	Urban	Oromyia	Metemma Yohannes	2	7	5	0	0	2	2	3	1	1	1	1	0	1	0	1	1	1	0	0	0	0	0	0	0	0	0	0	0	0	5	4	4	2	4	2	4	4	2
1685	31	30-50	Male	Orthodox	Married	Amhara	4	Urban	Addis Ababa	Galafi	1	3	5	0	1	2	2	3	0	1	1	1	1	1	1	1	1	0	1	1	1	1	1	0	0	0	0	0	0	0	5	4	4	2	2	2	4	4	2
1686	31	30-50	Female	Muslim	Never married	Oromo	4	Urban	Oromyia	Metemma Yohannes	1	7	2	0	0	3	2	3	1	1	1	0	0	0	0	1	1	1	0	1	1	1	1	0	0	0	0	0	0	0	4	4	2	2	4	2	4	2	2
1687	26	25-29	Male	Muslim	Never married	Oromo	2	Rural	Oromyia	Metemma Yohannes	1	1	2	0	1	3	2	3	1	1	1	0	1	0	1	1	0	1	0	1	1	1	1	0	0	0	0	0	0	0	1	5	4	2	2	5	2	2	4
1688	25	25-29	Male	Muslim	Never married	Ethnics in SNNP	2	Urban	SNNP	Galafi	1	2	2	0	0	3	2	3	0	1	1	1	1	1	1	1	1	0	1	1	1	1	1	0	0	0	0	1	0	0	2	4	2	2	4	2	2	4	4
1689	18	18-20	Female	Muslim	Never married	Oromo	2	Urban	Oromyia	Others	1	4	1	0	0	3	2	3	1	1	0	1	1	1	1	1	1	0	1	0	0	0	0	1	1	1	1	1	1	1	1	5	2	2	4	2	2	2	2
1690	30	30-50	Male	Muslim	Never married	Oromo	3	Rural	Oromyia	Moyale	4	6	2	0	1	1	1	3	1	1	0	0	0	0	0	0	1	0	0	0	0	0	0	1	0	1	1	1	1	1	1	5	5	5	1	3	4	4	2
1691	30	30-50	Male	Muslim	Married	Oromo	1	Rural	Oromyia	Metemma Yohannes	1	6	2	0	0	2	2	3	0	1	1	0	1	0	0	1	1	1	0	0	1	1	1	0	0	0	0	0	0	0	4	4	4	2	2	2	2	2	2
1692	48	30-50	Male	Orthodox	Married	Others	2	Rural	Others	Metemma Yohannes	4	6	2	0	1	3	2	3	1	1	1	0	1	0	1	1	1	0	0	0	0	0	0	1	1	1	1	1	0	0	5	4	4	2	4	4	4	4	2
1693	21	21-24	Female	Orthodox	Never married	Others	5	Urban	Others	Metemma Yohannes	1	2	2	0	1	3	2	3	0	1	1	1	1	0	1	1	1	0	1	0	0	0	0	1	1	1	1	1	0	0	5	4	1	2	2	2	2	2	2
1694	23	21-24	Male	Muslim	Never married	Ethnics in SNNP	4	Rural	SNNP	Metemma Yohannes	1	2	2	0	0	3	2	3	1	1	0	1	1	0	1	1	0	0	1	1	1	1	1	0	0	0	0	0	0	0	4	4	4	5	4	2	2	2	2
1695	22	21-24	Male	Muslim	Never married	Oromo	4	Urban	Oromyia	Metemma Yohannes	1	2	2	0	0	2	5	3	1	1	1	1	1	1	1	1	1	1	1	0	1	0	1	1	0	1	0	1	0	0	4	2	2	4	4	2	2	2	2
1696	25	25-29	Female	Orthodox	Never married	Amhara	4	Rural	Amhara	Metemma Yohannes	1	2	2	0	1	4	5	5	0	1	1	1	1	0	1	0	0	1	0	1	1	0	1	1	0	0	1	0	0	0	5	5	1	5	1	1	1	1	5
1697	25	25-29	Female	Muslim	Never married	Oromo	3	Urban	Oromyia	Moyale	2	2	2	0	0	3	2	3	1	1	0	0	1	0	0	1	0	1	0	0	0	0	0	1	0	0	1	0	0	0	1	1	1	3	1	3	1	1	5
1698	20	18-20	Male	Muslim	Never married	Oromo	3	Rural	Oromyia	Metemma Yohannes	2	2	2	0	1	4	2	3	0	1	1	1	1	0	1	1	0	1	0	0	0	0	0	0	0	0	1	0	0	1	5	5	5	5	5	1	1	1	5
1699	27	25-29	Male	Muslim	Never married	Ethnics in SNNP	4	Urban	Oromyia	Metemma Yohannes	3	8	5	0	0	4	3	3	1	1	1	1	1	0	1	1	1	0	1	1	1	1	1	1	1	0	0	0	1	1	5	5	1	5	2	1	5	1	5
1700	25	25-29	Female	Muslim	Married	Oromo	3	Urban	Oromyia	Moyale	1	7	5	0	0	4	5	5	1	1	1	1	1	0	1	1	0	0	0	1	1	1	1	1	1	0	0	0	0	0	1	1	1	1	1	5	5	1	5
1701	22	21-24	Male	Protestant	Never married	Ethnics in SNNP	5	Urban	SNNP	Metemma Yohannes	1	3	5	0	1	4	3	3	0	1	1	1	1	0	1	1	1	1	0	1	1	1	1	1	0	0	0	0	0	0	1	1	1	3	1	5	1	1	5
1702	40	30-50	Male	Muslim	Married	Oromo	2	Rural	Oromyia	Others	4	6	2	0	0	2	3	3	0	1	0	0	1	0	0	1	1	1	0	1	1	1	1	1	1	1	1	1	1	1	5	3	1	5	1	5	1	1	5
1703	25	25-29	Male	Protestant	Never married	Amhara	1	Rural	SNNP	Moyale	1	6	2	0	1	4	5	5	0	1	0	0	1	0	1	1	0	1	0	1	1	1	1	1	1	0	1	0	0	0	1	1	1	1	1	5	4	1	5
1704	22	21-24	Female	Muslim	Never married	Oromo	2	Rural	Oromyia	Galafi	1	2	2	0	0	4	5	5	0	1	0	0	1	0	0	0	0	1	0	0	0	0	0	1	1	1	1	1	1	1	1	1	1	1	1	5	1	1	5
1705	25	25-29	Male	Muslim	Never married	Ethnics in SNNP	1	Rural	SNNP	Metemma Yohannes	1	6	2	0	1	4	2	3	1	1	0	0	1	0	0	1	0	1	0	0	0	0	0	1	1	1	1	1	1	1	5	1	1	1	1	5	1	1	5
1706	25	25-29	Female	Muslim	Married	Oromo	4	Rural	Oromyia	Metemma Yohannes	1	6	2	0	0	2	5	4	1	1	1	1	1	1	1	1	1	0	0	1	1	1	1	0	0	0	0	0	0	0	2	3	2	1	2	5	2	1	5
1707	22	21-24	Male	Muslim	Never married	Oromo	1	Urban	Oromyia	Moyale	1	1	2	0	1	2	3	3	1	0	1	1	1	0	1	1	1	0	1	1	1	1	1	0	0	0	0	0	0	0	1	2	2	3	2	4	3	1	5
1708	25	25-29	Male	Muslim	Married	Ethnics in SNNP	3	Rural	Oromyia	Metemma Yohannes	1	7	2	0	1	1	1	4	0	0	1	1	1	0	1	1	1	1	1	0	0	0	0	1	1	1	1	1	1	0	3	4	4	1	5	4	4	2	4
1709	26	25-29	Female	Muslim	Never married	Oromo	5	Rural	Oromyia	Galafi	3	1	2	0	0	2	4	4	0	1	0	1	1	0	1	0	0	1	0	1	1	1	1	1	1	0	1	0	0	0	4	4	3	3	4	4	2	2	5
1710	19	18-20	Male	Orthodox	Never married	Amhara	4	Urban	Addis Ababa	Metemma Yohannes	1	2	5	0	1	2	2	3	1	1	1	1	1	1	0	1	1	0	1	0	0	0	0	1	1	1	1	1	1	1	4	5	4	4	3	5	2	2	3
1711	18	18-20	Male	Orthodox	Never married	Amhara	5	Urban	Addis Ababa	Moyale	1	2	4	0	0	2	4	3	1	1	1	1	1	1	1	1	1	0	1	0	0	0	0	1	1	1	1	1	1	1	4	5	4	4	3	5	2	2	3
1712	25	25-29	Male	Orthodox	Never married	Amhara	4	Urban	Addis Ababa	Metemma Yohannes	2	4	3	0	1	2	2	3	0	1	1	1	1	1	1	1	1	0	1	0	0	0	0	1	1	1	1	1	1	1	4	3	4	2	3	5	2	1	2
1713	30	30-50	Female	Orthodox	Never married	Amhara	3	Urban	Amhara	Metemma Yohannes	4	1	1	0	0	1	2	4	0	1	1	1	1	1	1	1	1	0	1	0	0	0	0	1	1	1	1	1	1	1	2	2	4	4	4	2	2	4	2
1714	25	25-29	Male	Orthodox	Never married	Oromo	4	Urban	Addis Ababa	Metemma Yohannes	2	1	5	0	1	2	2	3	1	1	1	1	1	1	1	1	1	0	1	0	0	0	0	1	1	1	1	1	1	1	4	4	4	2	2	5	4	4	2
1715	24	21-24	Male	Muslim	Never married	Oromo	5	Urban	Oromyia	Metemma Yohannes	1	2	2	0	0	3	2	3	1	1	0	1	1	0	0	0	0	1	0	1	0	0	1	1	1	1	1	1	1	1	1	5	2	2	4	4	2	4	2
1716	25	25-29	Male	Muslim	Never married	Amhara	3	Urban	Amhara	Metemma Yohannes	1	4	2	0	1	2	2	2	1	0	1	0	0	0	0	1	1	1	0	0	0	0	0	1	1	1	1	1	1	1	1	3	5	4	4	2	2	2	2
1717	22	21-24	Female	Muslim	Married	Amhara	5	Urban	Amhara	Metemma Yohannes	4	4	1	0	1	1	1	3	0	1	1	1	1	0	1	1	1	0	0	1	1	1	1	0	0	0	0	0	0	0	4	4	4	4	4	5	2	2	2
1718	25	25-29	Male	Muslim	Never married	Others	3	Rural	Oromyia	Galafi	1	1	2	0	0	2	2	3	0	0	1	0	0	0	0	1	0	1	0	1	1	1	1	0	0	0	0	0	0	0	4	5	2	4	3	2	2	2	2
1719	25	25-29	Male	Muslim	Never married	Oromo	3	Rural	Oromyia	Metemma Yohannes	2	2	2	0	1	3	3	3	1	1	1	1	1	0	1	1	0	1	0	0	0	0	0	1	1	1	1	1	1	1	1	1	1	1	1	5	3	3	5
1720	30	30-50	Male	Orthodox	Never married	Amhara	5	Urban	Addis Ababa	Others	1	3	8	0	0	4	1	2	0	1	1	1	1	1	1	1	1	0	1	0	0	0	0	0	0	0	0	0	0	0	5	5	5	5	5	5	1	1	5
1721	24	21-24	Female	Muslim	Married	Oromo	3	Rural	Oromyia	Moyale	1	2	2	0	1	3	2	3	1	1	1	1	1	0	1	0	0	0	0	1	1	1	1	0	0	0	0	0	0	0	5	3	1	3	1	5	1	1	5
1722	28	25-29	Male	Muslim	Married	Oromo	1	Rural	Oromyia	Metemma Yohannes	1	6	2	0	0	3	2	3	1	1	1	1	1	0	1	0	1	1	0	1	1	1	1	0	0	0	0	0	0	0	5	5	3	5	1	5	1	1	5
1723	25	25-29	Male	Muslim	Never married	Ethnics in SNNP	4	Rural	SNNP	Metemma Yohannes	1	2	2	0	1	3	3	4	1	1	0	0	1	0	0	1	0	1	0	0	0	0	0	1	1	0	1	1	1	0	5	1	1	1	1	5	1	1	5
1724	26	25-29	Male	Muslim	Married	Oromo	1	Rural	Oromyia	Moyale	1	2	2	0	0	4	3	4	0	1	0	0	1	0	0	1	0	1	0	1	1	1	1	0	0	0	0	0	0	0	5	5	5	5	3	1	1	1	5
1725	28	25-29	Male	Orthodox	Married	Amhara	5	Urban	Addis Ababa	Metemma Yohannes	2	3	8	0	1	3	4	4	1	1	1	1	1	1	1	1	1	0	1	0	0	0	0	0	0	0	0	0	0	0	5	5	5	5	5	1	1	1	5
1726	28	25-29	Female	Muslim	Never married	Ethnics in SNNP	2	Rural	SNNP	Metemma Yohannes	1	2	2	0	1	3	4	5	1	1	0	0	1	0	0	1	0	1	0	1	1	1	1	0	0	0	0	0	0	0	1	1	1	1	1	5	5	1	5
1727	29	25-29	Male	Muslim	Married	Ethnics in SNNP	5	Urban	SNNP	Metemma Yohannes	1	1	2	0	1	2	5	3	0	1	0	0	0	0	0	0	0	1	0	0	0	0	0	1	1	1	1	1	1	1	1	2	3	3	2	4	4	2	5
1728	25	25-29	Male	Muslim	Never married	Amhara	1	Rural	Oromyia	Metemma Yohannes	1	1	2	0	1	1	1	2	0	0	0	0	0	0	0	0	0	1	0	0	0	0	0	1	1	1	1	1	1	1	2	2	2	4	4	2	4	1	3
1729	23	21-24	Male	Orthodox	Married	Amhara	3	Urban	Amhara	Others	3	1	2	0	0	1	1	2	1	1	0	1	1	0	0	0	0	1	0	1	1	1	0	1	1	1	1	0	1	1	3	4	2	4	3	2	5	1	4
1730	25	25-29	Male	Orthodox	Never married	Ethnics in SNNP	2	Urban	SNNP	Metemma Yohannes	1	6	2	0	0	3	5	3	1	1	1	1	1	1	1	1	1	1	0	1	1	1	1	1	1	1	1	1	1	1	1	1	2	3	3	4	4	2	5
1731	25	25-29	Male	Muslim	Married	Oromo	1	Rural	Oromyia	Metemma Yohannes	1	7	2	0	0	2	2	2	1	1	0	1	1	0	1	1	1	0	0	1	1	1	1	0	0	0	0	0	0	0	3	5	4	2	2	5	5	1	4
1732	27	25-29	Female	Orthodox	Married	Ethnics in SNNP	1	Urban	SNNP	Metemma Yohannes	3	1	4	0	1	2	5	2	1	1	1	1	1	1	1	1	1	0	0	0	0	0	0	1	1	1	1	1	1	1	4	5	2	4	2	5	2	1	5
1733	27	25-29	Male	Muslim	Never married	Oromo	1	Urban	Oromyia	Metemma Yohannes	1	3	2	0	0	2	5	2	0	1	1	1	1	1	1	1	1	0	0	0	0	0	0	1	1	1	1	1	1	1	1	2	2	2	3	2	2	2	5
1734	24	21-24	Male	Others	Never married	Oromo	4	Urban	Oromyia	Others	1	2	2	0	1	2	5	2	1	1	1	1	1	1	1	1	1	0	0	0	0	0	0	1	1	1	1	1	1	1	2	2	2	4	3	1	5	2	5
1735	29	25-29	Male	Orthodox	Married	Amhara	2	Urban	Amhara	Metemma Yohannes	1	6	2	0	0	3	3	3	0	1	1	1	1	0	1	1	1	1	0	0	0	0	0	0	1	1	1	1	1	1	1	2	2	2	4	5	2	2	2
1736	22	21-24	Male	Muslim	Married	Oromo	4	Urban	Oromyia	Others	1	1	2	0	0	3	2	3	0	1	1	1	1	1	0	1	1	1	0	1	1	1	1	0	0	0	0	0	0	0	5	4	3	5	4	5	2	4	2
1737	20	18-20	Male	Muslim	Married	Oromo	2	Rural	Oromyia	Metemma Yohannes	3	1	2	0	1	2	2	3	1	1	1	0	0	0	0	1	1	0	1	1	1	1	1	0	0	0	0	0	0	0	4	4	3	4	4	5	2	4	4
1738	25	25-29	Female	Muslim	Never married	Others	3	Rural	Oromyia	Metemma Yohannes	4	1	1	0	0	3	2	3	1	1	1	1	1	1	0	1	1	0	1	0	0	0	0	1	1	1	1	1	1	1	4	5	4	3	4	5	2	2	2
1739	26	25-29	Male	Muslim	Never married	Oromo	4	Urban	Oromyia	Metemma Yohannes	1	1	2	0	1	2	2	3	0	1	1	1	1	1	1	1	1	0	1	0	0	0	0	1	1	1	1	1	1	1	1	4	2	2	4	4	2	4	2
1740	26	25-29	Male	Muslim	Never married	Oromo	3	Urban	Oromyia	Metemma Yohannes	2	1	5	0	0	3	2	3	1	1	1	1	1	1	0	1	1	1	1	1	1	1	1	1	1	1	1	1	1	1	4	5	4	2	3	4	4	2	2
1741	20	18-20	Male	Muslim	Never married	Oromo	2	Rural	Oromyia	Galafi	3	2	2	0	0	2	4	4	0	1	1	0	1	0	1	1	1	0	1	1	1	0	1	1	1	1	1	1	1	1	4	5	4	2	4	4	2	4	2
1742	26	25-29	Female	Muslim	Never married	Oromo	4	Urban	Oromyia	Metemma Yohannes	1	2	2	0	1	2	2	3	1	1	1	1	1	1	0	1	1	0	1	0	0	0	0	1	1	1	1	1	1	1	5	5	3	2	4	2	4	4	2
1743	27	25-29	Male	Muslim	Never married	Oromo	3	Urban	Oromyia	Galafi	1	6	2	0	0	2	2	3	1	1	1	0	1	0	0	1	1	0	1	1	1	1	1	0	0	0	0	0	0	0	4	4	4	4	2	5	2	4	4
1744	27	25-29	Female	Orthodox	Never married	Oromo	4	Urban	Oromyia	Galafi	2	1	8	0	1	2	2	3	1	1	1	1	1	1	1	1	1	0	1	0	0	0	0	1	1	1	1	1	1	1	4	4	4	2	4	4	3	2	2
1745	25	25-29	Male	Muslim	Never married	Ethnics in SNNP	2	Rural	Oromyia	Moyale	1	2	2	0	0	3	3	3	0	1	1	1	1	0	1	1	0	1	0	1	1	1	1	0	0	0	0	0	0	0	1	1	1	1	1	5	1	1	5
1746	27	25-29	Male	Muslim	Never married	Oromo	4	Rural	Oromyia	Metemma Yohannes	2	2	2	0	1	3	4	4	1	1	1	1	1	0	0	0	0	1	0	1	1	0	1	1	1	1	1	1	1	1	1	1	1	1	1	5	4	3	5
1747	30	30-50	Female	Muslim	Never married	Oromo	1	Rural	Oromyia	Metemma Yohannes	1	7	2	0	0	4	3	3	1	1	1	1	1	0	1	1	0	1	0	0	0	0	0	0	0	0	0	0	0	0	1	1	1	1	1	5	2	1	5
1748	29	25-29	Male	Orthodox	Married	Ethnics in SNNP	4	Urban	Oromyia	Moyale	3	7	5	0	1	2	2	3	1	1	1	1	1	0	1	1	0	0	0	1	1	1	1	0	0	0	0	0	0	0	5	5	1	2	1	1	4	1	5
1749	25	25-29	Male	Orthodox	Never married	Amhara	5	Urban	Addis Ababa	Others	2	7	1	0	1	2	3	3	1	1	0	1	1	1	1	1	1	0	1	1	1	1	1	0	0	0	0	0	0	0	5	5	1	5	1	5	1	1	5
1750	35	30-50	Female	Muslim	Married	Oromo	2	Urban	Oromyia	Metemma Yohannes	4	8	5	0	0	3	3	4	1	1	1	1	1	0	1	1	1	0	1	1	1	1	1	0	0	0	0	0	0	0	1	5	3	1	1	1	1	1	5
1751	19	18-20	Male	Muslim	Never married	Ethnics in SNNP	2	Rural	SNNP	Metemma Yohannes	3	2	2	0	1	3	3	4	1	1	0	0	1	0	0	1	0	1	0	1	1	1	1	0	0	0	0	0	0	0	1	1	1	1	1	5	1	1	5
1752	25	25-29	Male	Muslim	Never married	Oromo	4	Urban	Oromyia	Metemma Yohannes	2	2	5	0	0	3	3	3	0	1	1	1	0	0	1	1	0	1	0	1	1	0	1	1	1	1	1	1	1	1	5	1	1	3	1	5	3	1	5
1753	20	18-20	Male	Muslim	Never married	Amhara	4	Urban	Amhara	Metemma Yohannes	1	2	5	0	1	4	4	4	1	1	1	1	1	1	1	1	1	0	1	0	0	0	0	1	1	1	1	1	1	1	1	1	1	1	1	5	1	1	5
1754	28	25-29	Male	Muslim	Married	Ethnics in SNNP	4	Urban	Oromyia	Metemma Yohannes	2	6	2	0	0	3	2	3	1	1	1	1	1	0	1	1	0	1	0	1	1	1	1	0	0	0	0	0	0	0	5	5	5	5	1	1	5	1	5
1755	35	30-50	Female	Orthodox	Married	Others	3	Rural	Others	Moyale	1	9	2	0	1	3	3	3	0	1	0	1	1	0	0	1	0	1	0	1	0	1	1	1	1	1	1	1	1	1	5	3	1	4	1	3	1	1	5
1756	20	18-20	Male	Muslim	Never married	Amhara	3	Urban	Addis Ababa	Moyale	1	8	5	0	0	4	4	4	1	1	1	1	1	1	1	1	1	0	0	1	1	0	1	0	0	0	0	0	0	0	3	5	1	1	5	1	5	1	4
1757	26	25-29	Male	Muslim	Married	Oromo	1	Urban	Oromyia	Moyale	1	9	2	0	1	4	4	4	1	1	1	1	1	0	1	1	1	1	0	1	1	1	0	1	1	1	1	1	1	1	1	1	1	1	1	5	1	2	5
1758	26	25-29	Male	Orthodox	Married	Others	5	Urban	Others	Metemma Yohannes	1	8	2	0	1	4	2	3	0	1	1	1	1	1	1	1	1	1	0	1	1	1	1	0	0	0	0	0	1	1	5	5	5	1	5	1	1	1	5
1759	26	25-29	Male	Muslim	Married	Oromo	1	Rural	Oromyia	Metemma Yohannes	4	6	2	0	0	2	1	3	1	1	1	1	1	0	1	1	0	1	0	1	1	1	0	1	1	1	1	1	1	1	5	5	1	1	1	1	1	1	5
1760	23	21-24	Female	Protestant	Married	Ethnics in SNNP	2	Urban	SNNP	Metemma Yohannes	4	3	2	0	1	2	3	5	1	0	1	0	0	0	1	0	0	0	0	1	1	0	1	1	1	1	1	1	1	1	2	4	2	3	2	3	2	2	4
1761	28	25-29	Male	Muslim	Married	Oromo	4	Rural	Oromyia	Metemma Yohannes	1	1	2	0	0	1	1	5	1	0	1	0	0	0	0	0	0	1	0	1	1	0	1	1	1	1	1	1	1	1	4	4	2	5	2	5	2	2	4
1762	26	25-29	Male	Orthodox	Never married	Amhara	5	Urban	Amhara	Galafi	4	9	2	0	0	2	4	3	1	1	1	1	1	1	1	1	1	0	0	0	1	1	1	1	1	1	1	1	1	1	4	4	4	4	3	3	2	2	5
1763	26	25-29	Female	Muslim	Never married	Amhara	3	Urban	Addis Ababa	Metemma Yohannes	3	1	8	0	1	2	3	2	1	1	1	1	1	1	1	1	1	0	0	1	1	1	0	0	0	0	0	0	0	0	4	5	4	3	4	4	2	2	5
1764	31	30-50	Male	Muslim	Separated/widowed	Oromo	2	Rural	Oromyia	Metemma Yohannes	2	6	2	0	0	2	5	2	1	1	0	0	0	0	0	0	0	1	0	1	1	0	0	0	0	0	0	0	0	0	3	4	4	4	4	4	2	2	3
1765	22	21-24	Male	Orthodox	Married	Oromo	4	Urban	Oromyia	Moyale	1	1	2	0	1	4	5	5	0	0	1	1	1	0	1	1	1	0	0	1	1	1	1	1	1	1	1	1	1	1	4	4	2	2	2	2	2	4	5
1766	22	21-24	Male	Orthodox	Never married	Amhara	5	Urban	Amhara	Metemma Yohannes	2	5	2	0	1	3	5	2	1	1	1	1	1	0	1	1	1	0	0	0	0	0	0	1	1	1	1	1	1	1	4	4	3	3	4	4	2	2	3
1767	25	25-29	Female	Muslim	Married	Ethnics in SNNP	1	Urban	SNNP	Metemma Yohannes	2	9	2	0	1	2	5	5	0	1	0	0	0	0	0	0	0	0	0	1	1	0	0	1	1	1	1	1	0	1	2	2	2	4	3	1	2	2	5
1768	24	21-24	Male	Orthodox	Never married	Amhara	3	Urban	Amhara	Galafi	2	2	2	0	1	4	5	2	0	1	1	1	1	1	1	1	1	0	0	1	1	0	0	0	0	0	0	0	0	0	3	4	4	2	3	1	4	2	3
1769	26	25-29	Female	Muslim	Married	Amhara	1	Urban	Addis Ababa	Metemma Yohannes	3	1	2	0	0	1	1	4	0	1	1	1	1	1	1	1	1	0	1	1	1	1	0	0	0	0	0	0	0	0	1	1	4	2	1	4	2	1	4
1770	28	25-29	Male	Muslim	Married	Oromo	2	Rural	Oromyia	Metemma Yohannes	2	6	2	0	1	2	5	3	1	0	0	0	0	0	0	0	0	1	0	1	1	0	1	0	0	0	0	0	0	0	1	2	2	3	3	4	2	2	5
1771	27	25-29	Female	Muslim	Married	Oromo	2	Rural	Oromyia	Galafi	1	1	2	0	0	4	5	5	1	0	1	1	1	0	1	1	1	1	0	0	0	0	0	0	0	0	0	0	0	0	1	3	5	3	5	3	3	4	4
1772	39	30-50	Male	Muslim	Married	Oromo	1	Rural	Oromyia	Metemma Yohannes	1	6	2	0	0	2	2	3	1	1	1	0	0	0	0	1	1	1	0	0	1	0	0	1	1	1	1	1	1	1	5	4	4	4	4	4	2	4	2
1773	20	18-20	Male	Muslim	Never married	Others	2	Rural	Others	Galafi	1	8	1	0	1	1	4	5	1	1	0	1	1	0	1	1	0	0	0	1	0	0	1	1	1	1	1	1	1	1	5	4	4	2	4	4	2	2	2
1774	24	21-24	Male	Muslim	Married	Oromo	2	Rural	Oromyia	Metemma Yohannes	1	1	5	0	1	2	2	4	0	1	1	1	1	0	1	1	0	0	1	0	0	0	0	1	1	1	1	1	1	1	4	4	4	2	2	3	3	2	2
1775	33	30-50	Male	Orthodox	Married	Amhara	5	Rural	Oromyia	Moyale	4	6	2	0	1	3	2	3	1	1	1	0	1	0	1	1	1	1	1	0	1	0	1	0	0	0	0	0	0	0	4	4	2	4	4	2	2	2	2
1776	24	21-24	Female	Muslim	Married	Amhara	4	Urban	Amhara	Metemma Yohannes	2	3	2	0	0	2	2	3	1	1	1	0	0	0	0	0	0	1	0	0	1	1	0	0	0	0	0	0	0	0	1	3	4	4	4	3	2	2	2
1777	30	30-50	Male	Muslim	Never married	Oromo	2	Urban	Oromyia	Metemma Yohannes	1	7	2	0	1	2	2	3	1	1	1	1	1	1	0	1	1	1	0	0	1	0	1	1	1	1	1	1	1	1	5	4	4	2	4	4	2	4	2
1778	25	25-29	Male	Muslim	Married	Oromo	4	Urban	Oromyia	Metemma Yohannes	1	1	1	0	0	2	2	3	0	1	1	1	1	0	0	1	1	1	0	0	0	0	0	1	1	1	1	1	1	0	4	4	4	2	4	4	2	4	2
1779	25	25-29	Male	Orthodox	Never married	Amhara	4	Rural	Oromyia	Metemma Yohannes	1	1	5	0	1	3	2	3	1	1	1	1	1	0	1	1	0	1	0	1	1	1	1	1	1	1	1	1	1	1	4	4	3	4	4	4	2	2	2
1780	30	30-50	Male	Muslim	Never married	Oromo	4	Urban	Oromyia	Metemma Yohannes	2	2	2	0	0	3	2	3	1	1	1	1	1	1	1	1	1	0	0	1	1	0	1	0	0	0	0	0	0	0	4	4	2	2	2	3	2	2	3
1781	25	25-29	Male	Muslim	Never married	Others	3	Rural	Oromyia	Metemma Yohannes	1	2	2	0	1	2	2	4	1	1	1	0	1	0	0	1	1	1	0	0	1	0	1	0	0	0	0	0	0	0	4	4	4	4	4	4	2	4	3
1782	25	25-29	Male	Muslim	Separated/widowed	Oromo	4	Urban	Oromyia	Metemma Yohannes	1	1	2	0	0	2	2	3	1	1	1	0	0	0	0	1	1	1	0	0	1	0	0	1	1	1	1	1	1	1	4	4	3	4	4	4	2	1	2
1783	29	25-29	Male	Orthodox	Never married	Oromo	4	Urban	Oromyia	Galafi	1	4	5	0	1	2	2	4	1	1	1	1	1	1	1	1	1	0	1	0	0	0	0	0	1	1	1	1	1	1	4	4	3	5	2	4	2	2	2
1784	28	25-29	Male	Muslim	Married	Amhara	3	Urban	Amhara	Moyale	4	1	5	0	1	3	2	3	1	0	1	1	1	0	0	1	1	1	0	0	1	1	1	0	0	0	0	0	0	0	4	4	2	2	3	3	2	2	2
1785	24	21-24	Female	Orthodox	Married	Oromo	3	Rural	Oromyia	Metemma Yohannes	1	2	2	0	0	3	3	4	0	1	1	1	1	0	1	0	0	0	1	1	1	0	1	0	0	0	0	0	0	0	1	1	1	1	1	5	1	1	5
1786	25	25-29	Female	Muslim	Never married	Oromo	2	Rural	Oromyia	Metemma Yohannes	3	2	2	0	0	3	2	3	1	0	0	0	1	0	1	0	0	1	0	0	0	0	0	0	0	0	0	0	0	0	1	1	1	3	1	5	4	4	5
1787	20	18-20	Male	Muslim	Never married	Amhara	5	Urban	Addis Ababa	Galafi	1	2	5	0	1	4	3	3	0	1	1	1	1	1	1	1	1	0	1	1	1	0	0	0	0	0	0	0	0	0	5	5	1	1	1	1	4	1	5
1788	25	25-29	Male	Muslim	Never married	Oromo	2	Urban	Oromyia	Metemma Yohannes	1	2	2	0	0	3	3	3	0	1	1	1	1	0	1	1	0	1	0	1	1	0	1	1	1	1	1	1	1	1	5	5	1	3	1	1	1	1	5
1789	25	25-29	Male	Muslim	Never married	Oromo	3	Rural	Oromyia	Metemma Yohannes	1	6	2	0	0	3	3	3	1	1	1	1	1	0	1	1	1	1	0	1	0	1	1	1	1	1	1	1	1	1	1	1	1	1	1	5	1	3	5
1790	20	18-20	Female	Muslim	Never married	Oromo	5	Urban	Oromyia	Metemma Yohannes	2	2	5	0	1	3	2	3	1	1	1	1	1	0	1	0	1	0	1	1	1	0	0	0	0	0	0	0	0	0	1	1	1	1	1	5	2	2	5
1791	24	21-24	Female	Muslim	Never married	Oromo	4	Urban	Oromyia	Metemma Yohannes	1	2	5	0	1	3	5	4	1	1	1	1	1	0	1	1	1	1	1	1	0	1	1	0	0	0	0	0	0	0	5	5	5	5	1	1	1	1	5
1792	26	25-29	Female	Protestant	Married	Ethnics in SNNP	3	Rural	SNNP	Metemma Yohannes	1	9	2	0	1	3	2	3	1	1	1	1	1	0	1	1	0	1	0	1	1	1	0	1	1	1	1	1	1	1	1	1	1	1	1	5	4	1	5
1793	24	21-24	Male	Protestant	Never married	Amhara	3	Rural	SNNP	Metemma Yohannes	2	8	2	0	0	3	3	4	0	1	1	1	1	0	0	0	0	1	0	1	1	0	1	1	1	1	1	1	1	1	5	1	1	1	1	3	1	1	5
1794	24	21-24	Female	Protestant	Never married	Ethnics in SNNP	2	Rural	SNNP	Moyale	3	2	2	0	1	2	2	3	1	1	1	1	1	0	0	0	0	1	0	1	1	0	1	1	1	1	1	1	1	1	1	1	1	1	1	5	1	1	5
1795	26	25-29	Male	Protestant	Never married	Ethnics in SNNP	3	Rural	SNNP	Galafi	2	2	2	0	0	3	2	3	1	1	1	1	1	0	1	0	0	1	0	0	0	0	0	1	1	1	1	1	1	1	5	3	1	3	1	5	1	1	5
1796	24	21-24	Male	Muslim	Never married	Oromo	4	Rural	Oromyia	Metemma Yohannes	3	7	2	0	1	3	4	4	1	1	1	1	1	0	1	1	0	1	0	1	1	1	1	1	1	1	1	1	1	1	1	1	1	5	1	5	1	1	5
1797	25	25-29	Male	Protestant	Never married	Oromo	4	Urban	Oromyia	Metemma Yohannes	4	8	1	0	1	1	1	3	1	1	1	1	1	0	1	1	1	0	1	1	1	0	0	1	1	1	1	1	1	1	5	5	1	1	1	1	1	1	5
1798	24	21-24	Male	Muslim	Married	Oromo	4	Rural	Oromyia	Metemma Yohannes	1	2	5	0	1	3	2	3	1	1	0	1	1	0	0	1	0	1	0	0	0	0	0	0	0	0	0	0	0	0	1	1	1	1	1	5	1	1	5
1799	25	25-29	Male	Muslim	Married	Oromo	4	Rural	Oromyia	Galafi	1	7	2	0	1	3	3	3	1	1	1	1	1	0	1	1	0	1	0	1	0	0	1	1	1	1	1	1	1	1	1	1	1	1	1	5	1	1	5
1800	22	21-24	Male	Muslim	Never married	Amhara	3	Rural	Oromyia	Others	1	2	2	0	0	3	3	3	1	1	1	1	1	0	1	1	0	1	0	1	1	1	1	1	1	1	1	1	1	1	5	5	5	3	1	5	1	1	5
1801	23	21-24	Male	Muslim	Never married	Oromo	3	Urban	Oromyia	Metemma Yohannes	1	9	2	0	1	3	5	5	0	1	1	1	1	0	1	1	0	1	0	1	1	1	1	1	1	1	1	1	1	1	5	5	5	5	1	1	1	1	5
1802	22	21-24	Male	Muslim	Married	Oromo	3	Rural	Oromyia	Metemma Yohannes	1	1	2	0	0	3	2	3	0	1	1	1	1	0	0	1	1	1	0	0	0	0	0	1	1	1	1	1	1	1	1	4	4	4	4	3	2	4	4
1803	25	25-29	Female	Muslim	Never married	Oromo	2	Rural	Oromyia	Metemma Yohannes	1	1	2	0	1	3	2	3	1	1	1	1	0	0	0	1	1	1	0	1	1	0	1	1	1	1	1	1	1	1	4	5	3	4	4	3	2	4	2
1804	23	21-24	Male	Muslim	Married	Oromo	4	Urban	Oromyia	Metemma Yohannes	2	1	2	0	0	2	2	4	0	1	1	1	1	0	0	1	1	1	0	0	1	0	1	1	1	1	1	1	1	1	1	4	4	2	4	4	2	2	2
1805	27	25-29	Male	Muslim	Never married	Ethnics in SNNP	3	Rural	Oromyia	Metemma Yohannes	1	7	2	0	1	2	2	3	0	0	1	1	1	0	0	1	1	0	1	0	1	0	1	1	1	1	1	1	1	1	1	4	4	4	4	3	2	4	2
1806	25	25-29	Male	Muslim	Never married	Oromo	2	Rural	Oromyia	Others	1	1	2	0	0	3	2	3	1	1	1	0	1	0	0	1	1	1	0	0	1	0	0	1	1	1	1	1	1	1	4	4	2	4	2	4	2	2	2
1807	29	25-29	Male	Muslim	Never married	Amhara	3	Rural	Oromyia	Metemma Yohannes	1	7	2	0	1	3	2	3	1	1	1	0	1	0	1	1	1	1	0	0	1	0	1	1	1	1	1	1	1	1	5	5	3	4	4	4	2	4	4
1808	34	30-50	Male	Muslim	Never married	Oromo	4	Rural	Oromyia	Metemma Yohannes	1	8	2	0	1	2	2	4	1	1	1	1	1	0	0	1	1	1	0	0	1	0	0	1	1	1	1	1	1	1	4	4	4	4	4	4	2	4	2
1809	33	30-50	Male	Muslim	Married	Oromo	1	Rural	Oromyia	Metemma Yohannes	2	6	2	0	1	2	2	3	1	1	1	0	1	0	1	1	1	1	0	0	0	1	1	1	1	1	1	1	1	1	4	4	4	2	4	3	2	2	2
1810	23	21-24	Female	Muslim	Never married	Oromo	2	Rural	Oromyia	Galafi	1	1	2	0	0	3	2	3	1	1	1	1	1	0	1	1	1	1	0	0	1	0	0	1	1	1	1	1	1	1	1	4	4	4	3	2	3	4	2
1811	30	30-50	Male	Muslim	Married	Ethnics in SNNP	1	Rural	Oromyia	Metemma Yohannes	1	6	2	0	1	2	2	3	1	1	1	1	0	0	0	1	1	1	0	0	1	0	0	1	1	1	1	1	1	1	4	4	4	2	4	4	2	4	2
1812	25	25-29	Male	Orthodox	Never married	Amhara	1	Rural	Oromyia	Metemma Yohannes	1	6	2	0	0	3	2	3	0	1	1	1	1	0	1	1	1	1	0	0	1	0	0	1	1	1	0	1	0	0	4	4	4	4	4	4	2	2	2
1813	25	25-29	Female	Muslim	Married	Oromo	2	Rural	Oromyia	Metemma Yohannes	1	1	2	0	1	3	2	3	0	1	1	1	1	0	0	1	1	1	0	0	1	0	1	1	1	1	1	1	1	1	1	4	4	4	4	2	2	4	2
1814	27	25-29	Male	Muslim	Married	Oromo	2	Urban	Oromyia	Galafi	3	1	2	0	0	3	2	3	1	1	1	1	1	0	1	0	1	1	0	0	1	0	1	1	1	1	1	1	1	1	4	4	4	2	4	4	2	4	2
1815	25	25-29	Female	Muslim	Never married	Ethnics in SNNP	3	Rural	Oromyia	Metemma Yohannes	3	1	2	0	1	2	2	3	0	1	1	1	1	0	1	1	1	1	0	0	1	0	1	1	0	1	1	1	1	1	4	4	4	2	4	4	2	4	2
1816	28	25-29	Male	Muslim	Married	Oromo	4	Rural	Oromyia	Metemma Yohannes	1	1	2	0	1	3	2	3	0	1	1	1	0	0	1	1	1	1	0	0	1	0	1	0	1	1	1	0	1	0	1	5	4	2	5	2	2	5	2
1817	23	21-24	Female	Muslim	Never married	Oromo	3	Rural	Oromyia	Metemma Yohannes	1	1	2	0	0	3	2	3	1	1	1	1	1	0	0	1	1	1	1	0	1	0	1	1	1	1	0	1	1	1	4	4	4	2	4	4	2	4	2
1818	30	30-50	Female	Orthodox	Married	Ethnics in SNNP	3	Rural	Oromyia	Metemma Yohannes	2	9	3	0	1	3	2	3	0	1	1	1	0	0	1	1	0	0	1	1	1	1	1	0	0	0	0	0	0	1	5	5	1	1	1	3	4	1	5
1819	28	25-29	Male	Muslim	Never married	Oromo	4	Urban	Oromyia	Metemma Yohannes	1	7	5	0	0	3	2	3	1	1	1	1	1	0	1	1	1	0	0	1	1	1	1	0	0	0	0	0	0	0	5	5	5	5	5	3	1	1	5
1820	24	21-24	Female	Orthodox	Never married	Oromo	4	Urban	SNNP	Moyale	2	1	2	0	1	4	5	5	0	1	1	1	1	0	1	1	0	1	0	1	1	1	1	1	1	1	1	1	1	1	5	5	1	1	1	5	1	1	5
1821	22	21-24	Female	Protestant	Never married	Ethnics in SNNP	4	Rural	SNNP	Metemma Yohannes	1	1	2	0	0	3	3	5	1	1	1	1	1	0	1	1	0	1	0	1	1	1	1	0	0	0	0	0	0	0	5	5	1	5	1	1	4	1	5
1822	28	25-29	Female	Muslim	Never married	Amhara	4	Urban	Amhara	Metemma Yohannes	1	2	2	0	1	3	2	3	1	1	1	1	1	0	1	1	0	1	0	1	1	0	1	1	1	1	1	0	1	1	4	5	5	5	5	1	1	1	5
1823	20	18-20	Male	Muslim	Married	Oromo	2	Rural	Oromyia	Metemma Yohannes	1	8	5	0	0	3	2	3	1	1	1	1	1	0	1	1	0	1	1	1	1	1	1	1	1	1	1	1	1	1	5	5	3	5	1	3	4	1	5
1824	25	25-29	Male	Muslim	Married	Oromo	2	Rural	Oromyia	Galafi	1	7	2	0	1	3	2	3	0	1	1	1	1	0	0	0	0	1	0	1	1	1	1	1	1	1	1	1	1	1	5	5	3	3	3	5	1	1	5
1825	27	25-29	Male	Orthodox	Married	Others	2	Rural	Others	Others	1	8	2	0	0	2	3	4	1	1	1	1	1	0	1	1	0	1	0	1	1	1	1	0	0	0	1	0	0	1	5	1	1	5	1	5	1	1	5
1826	25	25-29	Male	Orthodox	Married	Ethnics in SNNP	2	Rural	SNNP	Metemma Yohannes	1	2	2	0	1	3	2	3	0	1	1	1	1	0	1	1	0	1	0	1	1	1	1	1	1	1	1	1	1	1	5	5	1	5	1	1	4	1	5
1827	27	25-29	Female	Orthodox	Married	Amhara	1	Rural	Amhara	Metemma Yohannes	1	6	2	0	1	2	5	5	1	0	0	0	0	0	0	0	0	0	0	1	1	1	0	1	1	1	1	0	1	0	3	2	2	3	2	4	2	2	5
1828	22	21-24	Male	Muslim	Never married	Oromo	3	Urban	Oromyia	Metemma Yohannes	1	2	2	0	0	1	4	2	1	1	1	0	1	1	1	0	1	0	0	1	1	1	1	1	1	1	1	0	1	0	1	2	2	4	1	4	3	1	5
1829	36	30-50	Male	Muslim	Married	Oromo	1	Urban	Oromyia	Galafi	3	1	2	0	1	2	5	5	1	1	0	1	1	1	1	0	0	1	0	1	1	1	1	1	1	1	1	0	1	0	3	4	2	3	3	3	2	2	4
1830	27	25-29	Male	Muslim	Never married	Oromo	2	Urban	Oromyia	Metemma Yohannes	1	1	2	0	1	2	1	5	1	1	1	1	1	0	1	0	1	1	0	1	1	1	0	1	1	1	1	1	1	1	4	4	2	4	3	2	2	1	5
1831	20	18-20	Male	Orthodox	Never married	Oromo	4	Urban	Oromyia	Metemma Yohannes	1	1	2	0	1	2	5	3	1	1	1	1	1	1	1	0	1	0	0	1	1	0	0	0	0	0	1	0	1	1	4	4	2	5	1	1	2	2	5
1832	22	21-24	Female	Muslim	Married	Amhara	2	Urban	Amhara	Metemma Yohannes	1	6	2	0	0	2	5	2	1	1	1	1	1	1	1	0	0	1	0	1	1	1	1	1	1	1	1	1	1	1	1	2	2	1	4	4	3	2	5
1833	24	21-24	Male	Muslim	Never married	Oromo	1	Rural	Oromyia	Metemma Yohannes	1	1	2	0	0	1	1	4	1	1	0	0	0	0	1	1	1	1	0	1	1	1	1	1	1	0	1	0	1	1	3	2	2	4	1	1	4	4	4
1834	27	25-29	Male	Protestant	Married	Amhara	4	Urban	Addis Ababa	Metemma Yohannes	4	9	3	0	1	3	3	4	1	1	1	1	0	0	1	1	1	0	1	1	1	1	1	1	1	1	1	0	1	1	5	3	1	1	1	3	1	1	5
1835	23	21-24	Female	Muslim	Married	Ethnics in SNNP	3	Urban	Oromyia	Galafi	1	9	8	0	0	3	3	4	0	1	1	1	0	0	1	1	0	1	1	1	1	1	1	0	0	0	0	0	1	1	1	3	1	1	1	3	1	1	5
1836	26	25-29	Male	Protestant	Never married	Amhara	2	Urban	Addis Ababa	Moyale	1	7	1	0	1	3	2	3	0	1	0	1	1	1	1	1	0	0	1	1	1	1	1	1	0	0	1	0	1	1	5	5	3	1	1	3	1	1	5
1837	25	25-29	Male	Muslim	Married	Oromo	1	Urban	Oromyia	Galafi	4	7	5	0	0	3	2	3	0	1	1	1	1	0	1	1	0	1	0	1	1	1	1	0	0	0	1	0	0	1	5	3	1	1	1	3	5	1	5
1838	26	25-29	Female	Orthodox	Never married	Amhara	4	Urban	Amhara	Others	1	1	2	0	1	3	4	4	1	1	1	1	1	0	1	1	1	1	1	1	1	1	1	0	0	0	0	1	0	1	1	3	3	1	1	3	3	1	5
1839	30	30-50	Male	Muslim	Married	Ethnics in SNNP	2	Rural	Oromyia	Metemma Yohannes	1	9	8	0	0	4	3	5	1	1	1	1	1	0	1	1	1	1	0	1	1	1	1	0	0	0	0	0	1	1	1	3	3	1	3	3	5	1	5
1840	26	25-29	Male	Orthodox	Never married	Amhara	4	Urban	Amhara	Metemma Yohannes	1	7	2	0	1	3	4	4	1	1	1	1	1	0	1	0	1	1	1	1	1	1	1	0	0	0	0	0	1	1	1	3	1	1	1	1	5	1	5
1841	27	25-29	Male	Orthodox	Never married	Others	4	Urban	Others	Metemma Yohannes	1	1	5	0	1	4	2	3	1	1	1	1	1	0	1	1	1	0	1	1	1	0	1	0	1	0	1	0	1	1	1	3	3	1	3	5	1	3	5
1842	25	25-29	Male	Muslim	Never married	Oromo	2	Rural	Oromyia	Metemma Yohannes	1	6	2	0	0	3	2	3	1	1	0	0	1	0	1	1	0	1	0	1	0	1	1	1	1	0	1	0	0	0	1	1	1	1	1	3	1	1	5
1843	19	18-20	Male	Muslim	Never married	Oromo	2	Rural	Oromyia	Metemma Yohannes	4	2	2	0	1	2	2	3	0	1	1	1	0	0	1	1	1	1	0	1	1	1	1	0	0	0	0	0	0	0	1	1	1	1	1	5	5	1	5
1844	24	21-24	Female	Muslim	Never married	Oromo	2	Urban	Oromyia	Moyale	2	9	2	0	0	3	3	4	0	1	1	1	1	0	1	1	0	1	0	1	1	1	1	1	0	0	1	0	0	0	1	1	1	3	1	5	1	1	5
1845	27	25-29	Male	Muslim	Never married	Oromo	4	Urban	Oromyia	Metemma Yohannes	1	2	5	0	1	4	3	5	0	1	1	1	1	0	1	0	1	1	0	1	0	0	1	0	0	0	0	0	0	0	5	3	1	5	1	5	1	1	5
1846	23	21-24	Male	Muslim	Never married	Amhara	4	Urban	Oromyia	Metemma Yohannes	1	2	5	0	0	3	4	4	1	1	1	1	1	0	1	1	1	0	0	1	1	0	1	0	0	0	0	0	0	0	1	1	1	5	1	5	1	1	5
1847	32	30-50	Male	Protestant	Married	Oromo	3	Rural	Oromyia	Others	1	7	5	0	1	3	2	3	1	1	1	1	0	0	1	1	1	0	0	1	1	1	0	0	0	0	0	0	1	0	1	1	1	1	1	3	3	1	5
1848	25	25-29	Female	Muslim	Married	Others	2	Rural	Oromyia	Galafi	1	2	2	0	0	3	2	3	1	1	1	1	1	0	1	1	0	1	0	1	1	1	1	1	1	0	1	0	1	1	1	3	1	1	1	5	5	1	5
1849	26	25-29	Female	Muslim	Married	Oromo	4	Rural	Oromyia	Metemma Yohannes	1	2	2	0	1	4	2	3	0	1	1	1	1	0	1	0	0	1	0	1	1	1	1	1	1	0	1	0	1	0	5	5	3	1	3	5	1	1	5
1850	25	25-29	Female	Muslim	Married	Oromo	3	Urban	Oromyia	Metemma Yohannes	2	8	2	0	0	3	2	3	0	1	1	1	1	0	1	0	0	1	0	1	1	1	1	0	0	0	0	0	1	0	5	3	3	1	3	1	1	1	5
1851	26	25-29	Male	Protestant	Never married	Ethnics in SNNP	4	Rural	SNNP	Metemma Yohannes	1	1	2	0	0	3	2	3	0	1	0	0	1	0	1	0	0	0	0	1	1	0	1	0	0	0	0	0	1	1	3	3	3	1	3	1	1	1	5
1852	25	25-29	Male	Muslim	Never married	Ethnics in SNNP	4	Rural	SNNP	Metemma Yohannes	1	8	2	0	1	3	2	3	1	1	0	0	1	0	1	0	0	1	0	1	1	1	1	0	0	0	0	0	0	0	1	1	1	1	1	5	1	1	5
1853	27	25-29	Male	Orthodox	Married	Others	4	Urban	Others	Metemma Yohannes	1	9	4	0	0	3	4	5	0	1	1	1	1	1	1	1	1	0	1	1	1	1	1	0	0	0	0	0	0	0	1	3	1	1	1	5	1	1	5
1854	28	25-29	Male	Muslim	Never married	Oromo	4	Urban	Oromyia	Metemma Yohannes	1	9	1	0	1	3	2	3	1	1	0	1	1	1	1	1	0	0	0	1	1	1	1	1	0	0	1	0	1	1	5	3	1	1	1	3	5	1	5
1855	31	30-50	Male	Orthodox	Never married	Amhara	3	Urban	Addis Ababa	Galafi	1	7	3	0	1	3	5	5	1	1	1	1	1	1	1	1	1	0	1	1	1	1	1	0	0	0	0	0	0	0	1	1	1	1	1	5	1	1	5
1856	25	25-29	Female	Muslim	Married	Oromo	3	Urban	Oromyia	Moyale	1	9	5	0	0	3	4	5	1	1	1	1	1	0	1	1	1	0	1	1	1	1	1	0	0	0	1	0	0	0	5	3	3	1	1	5	1	1	5
1857	25	25-29	Male	Orthodox	Married	Amhara	5	Urban	Addis Ababa	Metemma Yohannes	1	1	5	0	1	3	2	3	1	1	1	1	1	1	1	1	1	0	1	1	1	1	0	0	0	0	1	0	1	1	5	5	3	1	3	1	1	1	5
1858	22	21-24	Male	Muslim	Married	Others	2	Rural	Oromyia	Galafi	2	7	2	0	0	3	4	5	1	1	1	1	1	0	1	1	0	1	0	1	1	1	1	1	1	0	1	1	1	1	5	3	3	1	1	1	1	1	5
1859	23	21-24	Male	Muslim	Never married	Oromo	4	Urban	Oromyia	Others	1	7	2	0	0	3	2	3	0	1	1	1	1	0	1	1	0	1	0	1	1	0	1	0	0	0	0	0	1	1	3	3	1	1	1	3	1	1	5
1860	26	25-29	Female	Muslim	Married	Oromo	2	Rural	Oromyia	Metemma Yohannes	1	9	2	0	1	3	2	3	1	1	1	1	1	0	1	0	0	1	0	1	1	1	1	0	0	0	1	0	0	0	1	1	1	1	1	5	1	1	5
1861	20	18-20	Male	Muslim	Never married	Oromo	1	Rural	Oromyia	Metemma Yohannes	4	2	2	0	0	3	2	3	1	1	1	1	0	0	0	0	0	1	0	1	1	1	0	1	1	1	1	1	1	1	3	3	3	1	3	3	1	1	5
1862	25	25-29	Female	Muslim	Married	Oromo	1	Rural	Oromyia	Metemma Yohannes	1	2	2	0	1	3	3	4	1	1	1	1	1	0	1	0	0	1	0	1	1	1	1	0	0	0	0	0	0	0	1	1	1	1	1	5	2	1	5
1863	24	21-24	Male	Muslim	Never married	Oromo	4	Urban	Oromyia	Metemma Yohannes	2	7	2	0	0	2	2	3	1	1	1	1	1	0	1	1	1	1	0	0	0	0	0	1	1	1	1	0	1	1	3	5	4	1	3	3	2	1	5
1864	25	25-29	Male	Muslim	Married	Amhara	5	Urban	Addis Ababa	Moyale	1	4	5	0	1	3	2	3	0	1	1	1	1	1	1	1	1	0	1	1	1	1	1	0	0	0	0	0	1	1	5	5	3	1	3	1	1	1	5
1865	25	25-29	Male	Muslim	Married	Oromo	1	Rural	Oromyia	Metemma Yohannes	1	6	2	0	0	1	1	4	1	1	1	0	0	0	1	0	1	1	0	0	0	0	0	0	0	0	0	1	0	0	1	4	3	4	2	5	2	2	5
1866	27	25-29	Female	Muslim	Married	Oromo	1	Rural	Oromyia	Metemma Yohannes	3	9	2	0	0	3	2	3	1	1	1	1	1	0	1	1	0	1	0	1	1	1	1	1	1	1	1	0	1	1	5	5	5	1	1	5	1	1	5
1867	26	25-29	Male	Muslim	Never married	Oromo	4	Urban	Oromyia	Metemma Yohannes	2	1	5	0	1	3	2	4	0	1	1	1	1	0	1	1	0	0	0	1	1	0	1	0	0	0	0	0	1	1	1	1	1	1	1	5	2	2	5
1868	27	25-29	Male	Orthodox	Never married	Ethnics in SNNP	1	Rural	SNNP	Metemma Yohannes	2	6	2	0	0	3	3	3	1	1	0	0	1	0	0	1	0	1	0	1	1	1	1	1	0	0	1	0	0	0	1	1	1	1	1	5	1	1	5
1869	28	25-29	Male	Protestant	Married	Ethnics in SNNP	2	Urban	Addis Ababa	Galafi	4	4	3	0	1	4	2	3	1	1	0	1	1	1	1	1	0	0	0	1	1	1	1	0	0	0	0	0	0	0	5	5	3	1	1	3	1	1	5
1870	26	25-29	Male	Muslim	Married	Oromo	4	Rural	Oromyia	Galafi	1	6	2	0	0	4	5	5	0	1	1	1	1	0	1	1	0	1	0	1	1	1	1	0	0	0	0	0	0	0	5	3	3	3	1	5	1	1	5
1871	34	30-50	Male	Muslim	Married	Ethnics in SNNP	1	Rural	Oromyia	Metemma Yohannes	1	6	2	0	1	3	2	4	0	1	1	1	1	0	1	0	1	1	0	1	1	1	1	1	1	1	1	1	1	1	1	3	1	1	1	5	3	3	5
1872	19	18-20	Female	Orthodox	Never married	Amhara	4	Urban	Addis Ababa	Metemma Yohannes	1	1	4	0	0	3	1	3	0	1	1	1	1	1	1	1	1	0	1	1	1	0	1	1	0	0	1	0	1	1	5	5	3	1	1	1	5	1	5
1873	21	21-24	Male	Orthodox	Married	Amhara	3	Urban	Amhara	Metemma Yohannes	1	1	4	0	1	3	3	3	1	1	1	1	1	1	1	1	1	0	1	1	1	0	1	0	0	0	0	0	0	0	5	3	3	1	1	1	1	1	5
1874	27	25-29	Female	Muslim	Married	Oromo	1	Rural	Oromyia	Metemma Yohannes	1	9	2	0	0	4	2	4	0	1	0	0	0	0	0	0	0	1	0	1	1	1	1	1	0	0	0	0	0	0	3	3	1	1	1	5	5	1	5
1875	25	25-29	Male	Muslim	Never married	Oromo	2	Rural	Oromyia	Metemma Yohannes	1	2	2	0	1	3	3	4	1	1	1	1	1	0	1	1	0	1	0	1	1	0	1	0	0	0	0	0	0	0	1	1	1	1	1	5	3	1	5
1876	27	25-29	Female	Muslim	Never married	Oromo	1	Rural	Oromyia	Others	1	2	2	0	0	4	2	3	1	1	1	1	1	0	1	0	0	1	0	1	1	1	1	0	0	0	1	0	0	0	5	3	1	1	1	5	1	1	5
1877	26	25-29	Female	Muslim	Never married	Oromo	1	Rural	Oromyia	Metemma Yohannes	1	2	2	0	1	3	4	5	0	0	1	1	1	0	1	0	0	1	0	1	1	0	0	1	1	1	1	1	1	1	3	3	1	3	1	5	1	1	5
1878	26	25-29	Male	Muslim	Never married	Oromo	2	Rural	Oromyia	Metemma Yohannes	1	2	2	0	1	3	2	3	1	1	0	0	1	0	0	1	0	1	0	1	1	0	0	1	0	0	1	0	0	0	5	3	3	1	3	1	5	1	5
1879	28	25-29	Male	Muslim	Never married	Oromo	3	Rural	Oromyia	Metemma Yohannes	1	6	2	0	0	3	4	3	0	1	0	0	1	0	1	0	0	1	0	1	1	1	1	0	0	0	0	0	1	0	5	3	3	1	1	1	5	1	5
1880	27	25-29	Female	Protestant	Never married	Amhara	5	Urban	Addis Ababa	Moyale	1	1	4	0	1	3	5	5	0	1	1	1	1	0	1	1	1	0	1	1	1	1	1	1	0	0	1	0	0	0	5	5	3	1	1	1	1	1	5
1881	25	25-29	Male	Muslim	Married	Oromo	4	Rural	Oromyia	Metemma Yohannes	2	9	2	0	0	3	2	4	1	1	0	0	1	0	1	0	0	1	0	1	1	1	1	1	0	0	0	0	0	0	1	1	1	1	1	5	1	1	5
1882	27	25-29	Female	Muslim	Married	Oromo	3	Rural	Oromyia	Metemma Yohannes	3	3	2	0	0	3	2	3	1	1	1	1	1	0	0	0	0	1	0	1	1	1	1	1	1	1	1	1	1	1	3	3	3	1	1	1	5	1	5
1883	20	18-20	Female	Orthodox	Married	Others	4	Urban	Others	Metemma Yohannes	1	8	4	0	1	3	4	5	1	1	1	1	1	1	1	1	0	1	1	1	1	1	1	0	0	0	0	0	0	0	5	3	5	1	1	3	5	1	5
1884	27	25-29	Male	Muslim	Never married	Oromo	2	Rural	Oromyia	Metemma Yohannes	4	6	2	0	0	2	2	3	1	1	0	0	0	0	1	1	1	1	0	1	1	1	1	0	0	0	1	0	0	0	3	3	1	3	1	5	1	1	5
1885	26	25-29	Female	Muslim	Never married	Ethnics in SNNP	3	Rural	Oromyia	Moyale	2	9	2	0	1	3	2	3	1	1	1	1	1	0	1	0	0	1	1	1	1	1	1	1	1	0	1	0	1	0	5	5	3	1	1	1	5	1	5
1886	35	30-50	Male	Muslim	Married	Amhara	3	Rural	Oromyia	Galafi	2	8	6	0	0	3	2	5	0	1	0	0	1	0	1	1	0	1	0	1	1	1	1	0	0	0	0	0	1	1	3	5	1	1	1	5	1	1	5
1887	33	30-50	Male	Muslim	Married	Oromo	2	Urban	Oromyia	Metemma Yohannes	4	6	2	0	1	2	2	2	1	1	0	0	0	0	1	1	0	1	0	1	0	1	1	0	0	0	1	0	0	0	1	1	1	1	1	5	1	1	5
1888	25	25-29	Male	Muslim	Never married	Amhara	3	Rural	Oromyia	Metemma Yohannes	1	1	2	0	0	1	1	5	0	1	1	1	1	0	0	0	0	1	0	1	1	1	0	0	0	0	1	0	0	0	3	5	2	2	2	1	4	1	4
1889	26	25-29	Female	Muslim	Married	Oromo	2	Rural	Oromyia	Galafi	2	1	2	0	0	1	1	5	1	0	1	0	0	0	0	0	0	1	0	1	1	0	1	1	1	1	1	1	1	1	1	2	2	2	2	5	4	2	4
1890	25	25-29	Male	Protestant	Married	Ethnics in SNNP	3	Rural	SNNP	Metemma Yohannes	2	1	4	0	1	3	5	2	1	1	0	0	0	0	1	1	1	1	0	0	0	0	0	0	0	0	0	0	0	0	4	5	4	5	2	5	2	2	5
1891	24	21-24	Male	Muslim	Married	Oromo	3	Rural	Oromyia	Metemma Yohannes	1	2	2	0	0	2	5	3	1	1	0	0	0	0	0	0	0	1	0	0	0	0	0	1	1	0	1	0	1	0	4	2	2	4	1	4	4	4	4
1892	25	25-29	Male	Muslim	Married	Oromo	2	Rural	Oromyia	Metemma Yohannes	2	2	2	0	1	4	5	5	1	1	1	1	1	0	1	0	1	1	0	1	1	1	0	0	0	0	0	0	0	0	4	4	2	3	2	4	2	2	5
1893	22	21-24	Male	Muslim	Never married	Oromo	1	Rural	Oromyia	Metemma Yohannes	1	6	3	0	0	1	1	2	0	1	1	1	1	0	1	1	1	1	0	1	1	1	0	0	0	0	0	0	0	0	4	4	4	4	1	2	2	2	4
1894	20	18-20	Female	Muslim	Never married	Oromo	3	Rural	Oromyia	Metemma Yohannes	1	2	2	0	0	1	1	4	0	0	0	0	0	0	0	0	0	1	0	1	1	0	1	0	1	0	1	0	1	0	3	4	2	4	2	5	2	2	5
1895	20	18-20	Male	Muslim	Married	Oromo	3	Urban	Oromyia	Metemma Yohannes	1	8	8	0	1	2	5	4	1	0	1	1	1	1	1	0	1	0	0	1	1	0	1	1	1	0	1	1	0	0	4	4	3	2	2	2	2	2	5
1896	25	25-29	Male	Muslim	Married	Others	3	Rural	Oromyia	Metemma Yohannes	1	2	2	0	1	2	5	2	1	1	1	0	0	0	1	1	1	1	0	1	1	1	0	0	0	0	0	0	0	1	3	4	2	4	2	4	4	2	4
1897	25	25-29	Female	Muslim	Married	Amhara	3	Rural	Oromyia	Metemma Yohannes	1	2	2	0	0	1	1	2	1	1	0	1	0	0	1	0	0	1	0	0	0	0	0	0	0	0	1	0	0	0	1	2	1	2	3	4	2	2	5
1898	29	25-29	Female	Muslim	Married	Oromo	1	Rural	Oromyia	Metemma Yohannes	1	1	2	0	1	2	5	4	1	0	1	1	1	0	1	1	1	1	0	0	0	0	0	0	0	1	1	0	1	0	3	4	2	2	3	1	2	2	4
1899	25	25-29	Male	Muslim	Married	Oromo	3	Rural	Oromyia	Metemma Yohannes	1	2	2	0	0	2	2	2	1	0	0	0	0	0	0	0	0	1	0	0	0	0	0	0	1	1	1	1	1	1	4	4	3	2	3	4	2	2	5
1900	25	25-29	Female	Muslim	Never married	Oromo	3	Urban	Oromyia	Metemma Yohannes	1	7	5	0	1	2	5	5	1	1	0	1	0	0	1	1	1	1	0	1	1	1	1	1	1	0	1	0	1	1	1	2	2	4	2	3	3	1	5
1901	22	21-24	Male	Muslim	Never married	Amhara	5	Urban	Oromyia	Metemma Yohannes	1	2	2	0	1	2	5	5	1	1	1	1	1	0	1	0	1	1	0	1	1	1	1	1	1	1	1	1	1	1	2	3	2	4	2	4	4	2	5
1902	24	21-24	Female	Muslim	Never married	Oromo	1	Rural	Oromyia	Metemma Yohannes	1	1	2	0	0	2	5	2	1	1	0	0	0	0	0	0	0	1	0	1	1	1	1	1	1	1	1	1	1	1	1	2	2	4	2	3	2	2	5
1903	25	25-29	Male	Muslim	Separated/widowed	Amhara	4	Urban	Oromyia	Others	3	9	2	0	0	3	5	3	1	1	1	1	1	1	1	1	1	0	0	0	0	0	0	0	0	0	0	0	0	0	4	5	2	2	2	2	2	2	4
1904	21	21-24	Male	Muslim	Married	Amhara	1	Rural	Addis Ababa	Metemma Yohannes	3	9	2	0	1	2	5	4	1	1	1	1	1	1	1	1	1	0	0	1	1	1	1	1	1	1	1	0	1	1	3	4	3	4	3	5	2	2	5
1905	27	25-29	Male	Muslim	Married	Oromo	3	Rural	Oromyia	Galafi	2	9	2	0	0	2	2	3	1	1	1	1	1	0	1	1	1	1	0	1	1	1	1	1	1	1	1	1	1	1	4	4	2	4	1	1	2	2	4
1906	20	18-20	Female	Muslim	Married	Amhara	4	Rural	Addis Ababa	Metemma Yohannes	1	1	2	0	1	4	4	5	0	1	1	1	1	1	1	1	1	0	1	1	1	1	0	1	1	1	1	1	1	1	1	2	2	4	2	2	2	2	4
1907	25	25-29	Female	Muslim	Separated/widowed	Oromo	4	Rural	Oromyia	Metemma Yohannes	3	2	2	0	0	2	5	5	1	1	1	1	0	0	1	1	1	1	0	1	1	1	0	1	1	1	1	1	1	1	4	2	3	4	2	2	4	4	4
1908	33	30-50	Male	Orthodox	Married	Amhara	3	Urban	Addis Ababa	Metemma Yohannes	2	1	8	0	0	4	5	3	0	1	1	1	1	1	1	1	1	0	0	1	1	1	1	1	1	1	1	1	0	1	4	3	2	2	2	4	4	2	4
1909	25	25-29	Male	Orthodox	Married	Ethnics in SNNP	1	Rural	Oromyia	Metemma Yohannes	1	9	8	0	1	1	1	2	0	1	1	1	1	1	1	1	1	0	0	1	1	1	1	1	1	1	1	1	1	1	2	3	4	4	3	1	4	2	5
1910	45	30-50	Male	Orthodox	Married	Oromo	3	Urban	Oromyia	Galafi	2	7	5	0	0	4	5	3	1	1	1	1	0	1	1	1	1	0	0	1	1	1	0	1	1	1	1	1	1	1	2	2	4	4	1	4	4	2	5
1911	28	25-29	Male	Muslim	Never married	Oromo	1	Rural	Oromyia	Metemma Yohannes	1	1	2	0	0	1	1	5	0	1	1	1	0	0	1	1	0	1	0	1	1	1	1	0	0	0	1	0	0	0	1	2	4	2	2	5	2	2	5
1912	20	18-20	Male	Orthodox	Never married	Amhara	2	Rural	Amhara	Metemma Yohannes	1	2	2	0	1	2	5	5	0	1	0	1	0	0	1	0	1	1	0	1	1	1	1	1	1	1	1	1	1	1	4	4	3	4	3	5	4	2	5
1913	31	30-50	Female	Muslim	Never married	Others	1	Rural	Oromyia	Galafi	1	1	2	0	0	1	1	2	0	1	1	0	0	0	1	0	0	1	0	0	0	0	0	0	0	0	0	0	0	0	4	5	2	4	2	3	4	2	5
1914	29	25-29	Male	Muslim	Never married	Oromo	4	Urban	Oromyia	Metemma Yohannes	1	7	2	0	1	2	2	4	0	1	1	1	1	1	1	1	1	0	0	1	1	1	1	0	0	0	0	0	0	0	1	2	2	2	1	3	4	2	5
1915	30	30-50	Male	Protestant	Married	Oromo	1	Rural	Oromyia	Metemma Yohannes	3	1	2	0	0	2	4	5	1	1	1	1	0	0	1	1	1	1	0	0	0	0	0	0	0	0	0	0	0	0	4	4	4	4	1	1	2	2	5
1916	27	25-29	Male	Muslim	Never married	Oromo	3	Rural	Oromyia	Metemma Yohannes	1	2	2	0	1	2	5	4	0	1	1	1	0	0	0	1	0	1	0	1	0	0	0	1	1	1	1	1	1	1	2	3	2	4	2	4	2	2	5
1917	28	25-29	Female	Protestant	Married	Ethnics in SNNP	3	Rural	SNNP	Metemma Yohannes	1	1	2	0	0	1	1	5	0	1	1	1	0	0	1	1	1	1	0	1	1	1	1	1	1	1	1	1	1	1	4	4	2	2	2	3	4	1	5
1918	30	30-50	Male	Muslim	Married	Oromo	3	Rural	Oromyia	Metemma Yohannes	1	6	2	0	0	1	1	5	0	0	1	1	1	0	1	0	0	1	0	1	1	1	1	0	0	0	0	0	0	0	3	4	4	2	3	4	2	2	5
1919	26	25-29	Female	Muslim	Never married	Oromo	2	Rural	Oromyia	Metemma Yohannes	1	2	2	0	1	2	5	5	1	1	1	1	0	0	1	1	0	1	0	1	1	0	0	1	1	1	1	1	1	1	2	5	2	2	2	3	2	1	4
1920	30	30-50	Female	Orthodox	Married	Others	4	Urban	Oromyia	Metemma Yohannes	2	9	2	0	0	3	3	3	1	1	1	1	1	0	1	0	1	1	0	1	1	1	1	0	0	0	0	0	0	0	3	3	3	1	1	5	1	1	5
1921	40	30-50	Male	Muslim	Married	Oromo	1	Rural	Oromyia	Others	1	6	2	0	1	3	4	4	1	1	1	0	1	0	1	0	0	1	0	1	1	1	1	0	0	0	0	0	0	0	3	4	2	5	4	4	2	2	4
1922	30	30-50	Female	Orthodox	Married	Ethnics in SNNP	3	Urban	Addis Ababa	Metemma Yohannes	1	3	2	0	1	2	3	2	1	1	1	1	1	1	1	1	0	0	0	0	0	0	0	0	1	0	1	1	0	0	3	4	4	2	4	2	5	2	2
1923	25	25-29	Female	Orthodox	Married	Amhara	3	Urban	SNNP	Moyale	1	2	2	0	0	2	2	3	0	1	1	0	1	1	1	1	1	1	1	1	0	0	0	0	1	1	1	1	0	0	4	5	4	2	4	4	4	4	3
1924	30	30-50	Female	Orthodox	Never married	Amhara	3	Rural	Amhara	Others	2	2	2	0	0	2	2	5	1	1	1	1	0	0	1	0	0	0	0	1	1	1	1	0	0	0	0	0	0	0	1	5	1	1	1	5	5	1	5
1925	23	21-24	Male	Muslim	Never married	Oromo	4	Urban	Oromyia	Metemma Yohannes	1	4	1	0	1	2	5	5	1	1	0	1	1	0	1	0	1	0	0	1	1	1	1	0	0	0	0	0	0	0	3	1	1	1	1	1	1	1	5
1926	25	25-29	Male	Muslim	Never married	Amhara	1	Urban	Amhara	Moyale	1	1	5	0	0	4	5	5	1	1	1	1	1	1	0	1	1	0	0	1	1	1	0	0	0	0	0	0	0	0	4	5	2	4	2	1	4	3	4
1927	24	21-24	Male	Protestant	Never married	Amhara	3	Urban	Amhara	Metemma Yohannes	3	1	1	0	1	2	5	2	1	1	1	1	1	0	0	0	1	0	0	0	1	0	1	0	1	0	1	0	1	0	4	3	3	3	2	2	2	4	4
1928	20	18-20	Female	Muslim	Never married	Oromo	2	Rural	Oromyia	Metemma Yohannes	1	1	2	0	0	3	2	3	0	0	1	0	0	0	0	1	1	1	1	1	1	1	1	0	1	0	1	1	0	0	4	4	4	4	4	3	2	2	4
1929	20	18-20	Female	Muslim	Never married	Oromo	2	Urban	Oromyia	Metemma Yohannes	1	1	5	0	0	2	5	2	1	1	1	1	1	1	1	1	1	0	0	1	1	1	1	0	0	0	0	0	0	0	1	4	4	4	2	5	4	2	4
1930	25	25-29	Male	Muslim	Married	Amhara	4	Urban	Oromyia	Metemma Yohannes	2	7	2	0	1	2	2	3	1	1	1	1	1	0	1	1	1	1	0	1	1	0	0	1	1	0	1	0	1	1	3	5	4	1	3	3	2	1	5
1931	18	18-20	Female	Muslim	Never married	Oromo	2	Urban	Addis Ababa	Metemma Yohannes	2	2	8	0	1	2	2	5	0	1	1	1	1	1	1	1	1	0	0	1	1	0	1	0	0	0	0	1	0	1	4	5	5	5	4	2	2	2	2
1932	26	25-29	Female	Muslim	Never married	Oromo	2	Rural	Oromyia	Metemma Yohannes	1	1	2	0	0	3	2	3	1	1	1	0	1	0	1	1	0	1	0	1	1	1	1	0	0	0	0	0	0	0	1	5	4	2	2	5	2	2	4
1933	25	25-29	Male	Muslim	Married	Ethnics in SNNP	2	Rural	SNNP	Metemma Yohannes	3	6	2	0	0	2	3	3	0	1	1	0	0	0	1	1	1	1	0	1	1	1	1	1	1	1	1	1	1	1	4	5	4	2	4	3	5	4	2
1934	23	21-24	Male	Muslim	Never married	Oromo	4	Urban	Oromyia	Others	1	4	1	0	1	2	5	5	1	1	0	1	1	0	1	0	1	0	0	1	1	0	1	0	0	0	0	0	0	0	3	1	1	1	1	1	1	1	5
1935	25	25-29	Male	Muslim	Never married	Amhara	1	Urban	Amhara	Metemma Yohannes	1	1	5	0	0	4	5	5	1	1	1	1	1	1	0	1	1	0	0	1	1	1	1	0	0	0	0	0	0	0	4	5	2	4	2	1	4	3	4
1936	27	25-29	Male	Orthodox	Never married	Others	4	Urban	Others	Metemma Yohannes	1	9	4	0	0	3	4	5	0	1	1	1	1	1	1	1	1	0	1	1	1	1	1	0	0	0	0	0	0	0	1	3	1	1	1	5	1	1	5
1937	24	21-24	Male	Protestant	Never married	Amhara	3	Urban	Amhara	Others	3	1	1	0	1	2	5	2	1	1	1	1	1	0	0	0	1	0	0	0	1	0	1	0	1	0	1	0	1	0	4	3	3	3	2	2	2	4	4
1938	23	21-24	Male	Muslim	Never married	Amhara	2	Rural	Oromyia	Metemma Yohannes	1	1	2	0	0	2	2	3	1	1	0	0	0	0	0	0	0	0	0	1	1	1	1	0	0	0	0	0	0	0	2	5	1	4	5	3	1	2	4
1939	20	18-20	Female	Muslim	Never married	Oromo	2	Urban	Oromyia	Metemma Yohannes	1	1	5	0	1	2	5	2	0	1	1	1	1	1	1	1	1	0	0	1	1	1	1	0	0	0	0	0	0	0	1	4	4	4	2	2	4	2	4
1940	25	25-29	Male	Muslim	Never married	Ethnics in SNNP	2	Rural	SNNP	Moyale	1	7	2	0	0	2	2	4	1	1	1	0	0	1	1	1	1	1	1	1	1	1	1	1	0	0	0	0	1	0	4	4	2	2	4	2	2	2	2
1941	20	18-20	Male	Orthodox	Never married	Amhara	5	Urban	Addis Ababa	Metemma Yohannes	1	2	3	0	1	2	2	3	0	1	1	1	1	1	1	1	1	0	1	0	0	0	0	0	0	0	0	0	0	0	3	5	4	2	4	4	2	4	4
1942	20	18-20	Male	Muslim	Never married	Oromo	5	Urban	Oromyia	Moyale	2	2	5	0	0	3	2	3	1	1	1	1	1	0	1	0	1	0	1	0	0	0	0	0	0	0	0	0	0	0	1	1	1	1	1	5	1	2	5
1943	23	21-24	Male	Muslim	Never married	Ethnics in SNNP	2	Rural	SNNP	Metemma Yohannes	1	8	2	0	1	3	2	3	1	1	0	0	1	0	1	0	0	1	0	1	1	1	1	0	0	0	0	0	0	0	1	1	1	1	1	3	5	1	5
1944	27	25-29	Female	Muslim	Married	Ethnics in SNNP	2	Urban	Oromyia	Moyale	1	9	2	0	1	3	5	5	1	1	1	1	1	0	1	1	1	1	0	1	1	1	1	0	0	0	0	0	0	0	3	3	3	3	3	5	1	1	5
1945	26	25-29	Female	Muslim	Married	Oromo	4	Rural	Oromyia	Metemma Yohannes	1	2	2	0	0	2	4	3	1	1	1	1	0	0	0	0	0	1	0	1	0	0	1	0	0	0	0	0	0	0	4	5	4	2	2	3	2	2	4
1946	36	30-50	Male	Protestant	Married	Amhara	3	Urban	Addis Ababa	Metemma Yohannes	1	7	5	0	1	2	2	3	1	1	1	1	1	1	1	1	1	0	0	1	1	1	1	1	1	1	1	1	1	1	4	5	2	4	2	3	4	3	2
1947	20	18-20	Female	Orthodox	Never married	Amhara	4	Urban	Amhara	Metemma Yohannes	1	9	5	0	0	3	5	2	1	1	0	1	1	1	1	1	1	0	0	1	1	1	1	0	0	0	0	0	1	1	4	5	4	5	2	3	4	2	4
1948	25	25-29	Male	Muslim	Never married	Oromo	5	Urban	Oromyia	Others	1	7	5	0	1	2	2	3	1	1	1	0	0	0	1	0	0	1	0	0	0	1	1	0	0	0	0	0	0	0	4	5	4	2	4	2	4	4	3
1949	28	25-29	Female	Muslim	Married	Amhara	1	Urban	Amhara	Metemma Yohannes	1	1	5	0	0	2	2	3	1	1	1	1	0	0	0	0	1	0	1	0	1	0	0	0	0	0	0	1	0	0	2	4	4	2	4	2	4	4	2
1950	35	30-50	Male	Orthodox	Never married	Others	5	Urban	Addis Ababa	Others	2	9	8	0	1	3	5	5	1	1	1	1	1	1	1	1	1	0	1	1	1	0	1	1	1	0	1	0	1	1	4	5	3	5	3	3	1	1	5
1951	28	25-29	Female	Orthodox	Never married	Amhara	4	Urban	Amhara	Metemma Yohannes	4	8	1	0	0	1	1	3	1	1	0	0	1	1	1	0	1	0	1	1	1	1	1	0	0	0	0	0	0	0	3	5	1	5	1	5	3	5	5
1952	22	21-24	Male	Muslim	Married	Oromo	3	Rural	Oromyia	Moyale	1	6	2	0	1	3	5	5	0	1	1	1	1	0	1	0	0	1	0	1	1	1	1	0	0	0	0	0	0	0	3	3	1	1	1	1	1	1	5
1953	21	21-24	Male	Muslim	Never married	Ethnics in SNNP	3	Urban	SNNP	Metemma Yohannes	1	7	2	0	0	2	4	3	0	1	1	1	1	1	1	1	1	0	1	1	0	0	1	0	0	0	0	0	0	0	2	4	2	2	2	2	4	4	3
1954	25	25-29	Female	Orthodox	Never married	Ethnics in SNNP	3	Rural	Oromyia	Metemma Yohannes	1	3	2	0	1	3	2	4	0	1	1	1	1	1	1	1	1	1	1	0	0	0	1	0	0	0	0	0	0	0	2	3	4	3	4	2	4	4	4
1955	22	21-24	Male	Muslim	Never married	Oromo	3	Rural	Oromyia	Moyale	2	2	2	0	1	3	5	5	1	1	1	1	1	0	0	0	0	1	0	1	1	0	1	1	1	0	1	0	0	0	1	1	1	1	1	5	3	3	5
1956	21	21-24	Male	Muslim	Never married	Amhara	4	Urban	Addis Ababa	Metemma Yohannes	1	8	4	0	0	2	4	4	1	1	1	1	1	1	1	1	1	0	1	1	1	1	1	0	0	0	0	0	0	0	5	5	1	5	1	3	1	1	5
1957	22	21-24	Female	Muslim	Separated/widowed	Amhara	2	Rural	Amhara	Metemma Yohannes	1	3	1	0	1	3	5	5	0	1	0	1	1	0	1	0	1	0	0	1	1	0	1	1	1	1	1	1	1	1	1	3	1	1	3	5	1	1	5
1958	25	25-29	Male	Muslim	Never married	Oromo	1	Rural	Oromyia	Moyale	1	1	2	0	0	1	1	2	1	1	1	0	0	0	1	1	1	1	0	0	0	0	0	0	0	0	0	0	0	0	1	4	4	1	4	3	2	2	4
1959	20	18-20	Male	Muslim	Never married	Oromo	2	Rural	Oromyia	Metemma Yohannes	1	1	2	0	0	3	2	3	0	1	1	0	0	0	0	1	1	1	0	1	1	0	1	1	0	0	0	0	1	0	4	4	2	1	3	3	2	2	2
1960	25	25-29	Male	Muslim	Never married	Amhara	2	Rural	SNNP	Metemma Yohannes	1	7	2	0	1	2	2	4	1	1	1	0	0	1	1	1	1	1	1	1	1	1	1	1	1	1	1	1	1	1	4	4	2	2	4	2	2	2	2
1961	22	21-24	Female	Muslim	Never married	Amhara	4	Rural	Amhara	Metemma Yohannes	2	7	2	0	0	2	2	3	1	1	1	0	0	0	1	1	1	1	1	1	1	1	1	1	0	0	1	1	1	0	2	2	2	4	2	2	2	4	2
1962	25	25-29	Male	Orthodox	Never married	Others	5	Urban	Addis Ababa	Others	2	2	5	0	1	2	3	3	1	1	1	0	0	1	0	1	1	0	1	1	1	0	1	1	1	1	1	1	1	0	4	4	2	2	4	2	4	2	2
1963	24	21-24	Male	Muslim	Never married	Oromo	3	Urban	Oromyia	Metemma Yohannes	1	9	2	0	0	3	2	3	1	1	1	1	1	1	1	1	1	1	1	0	0	0	1	0	0	0	0	0	0	0	4	4	2	2	2	2	2	2	2
1964	21	21-24	Male	Muslim	Never married	Oromo	2	Rural	Oromyia	Metemma Yohannes	1	1	2	0	1	1	1	2	1	0	0	0	0	0	0	0	0	1	0	1	1	1	1	0	0	0	0	0	0	0	4	4	4	2	3	4	2	4	3
1965	22	21-24	Male	Orthodox	Never married	Amhara	5	Rural	Amhara	Moyale	1	1	2	0	0	4	5	3	1	1	0	0	0	0	1	1	1	1	1	1	1	1	1	1	0	1	1	0	0	1	4	4	4	2	3	3	4	2	4
1966	26	25-29	Male	Protestant	Never married	Ethnics in SNNP	2	Rural	SNNP	Metemma Yohannes	1	1	2	0	0	2	1	5	1	1	1	0	0	0	1	1	1	1	0	1	1	1	1	0	0	0	0	0	0	0	4	4	4	2	5	3	4	2	4
1967	28	25-29	Male	Muslim	Married	Others	4	Rural	Oromyia	Metemma Yohannes	1	2	2	0	1	2	2	3	1	1	1	0	0	0	1	1	0	0	1	1	1	1	1	0	0	0	0	0	0	0	2	5	4	2	2	2	4	4	2
1968	20	18-20	Male	Muslim	Never married	Oromo	5	Urban	Oromyia	Metemma Yohannes	1	7	5	0	0	3	2	4	1	1	1	1	1	1	1	1	1	1	1	1	0	0	1	1	1	1	1	1	1	1	4	4	2	2	2	2	2	2	2
1969	24	21-24	Female	Orthodox	Married	Amhara	4	Urban	Addis Ababa	Metemma Yohannes	1	7	5	0	1	3	4	4	1	1	1	1	1	1	1	1	1	0	1	1	1	1	1	0	0	0	0	0	1	1	5	5	1	5	1	3	1	1	5
1970	26	25-29	Female	Orthodox	Married	Oromo	5	Urban	Oromyia	Metemma Yohannes	1	4	1	0	0	3	5	5	1	1	0	1	1	1	1	0	1	0	1	1	1	1	1	0	0	0	0	0	1	1	3	3	3	1	2	3	1	1	5
1971	21	21-24	Male	Protestant	Never married	Amhara	3	Urban	SNNP	Moyale	4	3	1	0	1	3	3	4	1	1	0	0	0	0	0	1	1	1	0	0	0	0	1	0	0	0	0	0	0	0	2	4	2	2	2	3	2	2	2
1972	22	21-24	Male	Muslim	Never married	Oromo	3	Urban	Oromyia	Metemma Yohannes	1	6	2	0	0	2	2	3	1	1	1	1	1	1	1	1	1	0	1	1	0	0	0	0	1	0	1	1	0	0	4	5	4	4	2	2	2	4	2
1973	22	21-24	Female	Orthodox	Never married	Amhara	4	Urban	Addis Ababa	Moyale	2	9	4	0	1	2	2	3	1	1	1	1	1	1	1	1	1	0	1	1	1	1	1	0	0	0	0	0	0	0	2	4	4	4	4	2	2	3	2
1974	27	25-29	Female	Orthodox	Never married	Amhara	4	Urban	Addis Ababa	Metemma Yohannes	4	7	1	0	0	2	1	3	1	1	0	0	1	1	1	0	1	0	1	1	1	1	1	0	0	0	0	0	0	1	1	5	5	1	5	3	1	1	5
1975	23	21-24	Male	Protestant	Married	Ethnics in SNNP	3	Rural	SNNP	Metemma Yohannes	1	7	2	0	1	3	4	4	0	1	0	1	1	0	1	1	1	1	0	1	1	0	1	1	1	0	1	0	1	1	1	1	1	1	1	5	1	1	5
1976	30	30-50	Female	Muslim	Married	Oromo	1	Rural	Oromyia	Metemma Yohannes	1	1	2	0	0	1	1	5	1	1	0	0	0	0	1	1	1	1	0	0	0	0	0	0	0	1	0	0	0	0	4	5	4	4	2	5	4	2	4
1977	25	25-29	Female	Muslim	Married	Amhara	4	Rural	Oromyia	Galafi	2	1	2	0	0	1	1	3	0	0	0	0	0	0	0	0	0	1	0	0	0	0	0	1	0	0	1	1	0	0	4	5	4	2	2	3	4	2	4
1978	24	21-24	Male	Protestant	Never married	Ethnics in SNNP	4	Urban	SNNP	Metemma Yohannes	1	7	2	0	1	1	1	5	1	1	1	1	1	1	1	1	1	1	1	1	1	0	0	1	0	1	1	1	1	0	4	5	4	2	3	3	4	4	3
1979	23	21-24	Female	Muslim	Never married	Amhara	2	Rural	Oromyia	Metemma Yohannes	1	1	2	0	0	2	2	3	0	1	0	0	0	0	0	0	0	0	0	1	1	1	1	0	0	0	0	0	0	0	2	5	1	4	5	3	1	2	4
1980	27	25-29	Male	Muslim	Never married	Oromo	2	Rural	Oromyia	Metemma Yohannes	1	3	2	0	1	3	2	3	0	1	1	0	0	1	0	1	1	1	0	0	1	1	1	1	0	0	0	0	1	0	4	4	4	2	3	2	3	4	2
1981	25	25-29	Male	Protestant	Never married	Ethnics in SNNP	5	Rural	SNNP	Moyale	3	2	2	0	0	3	5	5	1	1	1	1	1	0	1	0	0	1	0	1	1	0	1	1	1	0	1	0	0	1	1	3	1	3	1	5	1	1	5
1982	26	25-29	Male	Protestant	Separated/widowed	Ethnics in SNNP	5	Rural	SNNP	Metemma Yohannes	1	2	2	0	1	3	5	5	1	1	0	0	1	0	1	0	0	1	0	1	1	0	1	1	1	0	1	0	0	1	3	1	1	1	1	5	1	1	5
1983	25	25-29	Male	Orthodox	Never married	Amhara	3	Urban	Oromyia	Moyale	1	3	2	0	0	2	2	4	0	1	1	0	1	0	0	1	1	1	1	1	1	1	0	1	1	0	0	1	0	0	5	5	3	5	3	3	2	4	3
1984	28	25-29	Male	Orthodox	Married	Amhara	2	Urban	SNNP	Metemma Yohannes	2	3	8	0	1	2	3	3	1	1	1	1	1	1	0	0	0	0	0	1	1	1	1	0	0	0	0	0	0	0	4	4	4	2	4	4	4	4	2
1985	24	21-24	Male	Muslim	Never married	Oromo	3	Rural	Oromyia	Moyale	4	1	2	0	0	3	2	3	0	1	1	0	0	0	0	1	1	1	0	1	1	1	1	0	0	0	0	0	0	0	4	5	4	4	4	2	2	4	2
1986	27	25-29	Male	Muslim	Never married	Oromo	2	Rural	Oromyia	Galafi	1	3	2	0	0	3	2	3	0	1	1	0	0	0	0	1	1	1	1	1	1	1	1	0	1	1	1	1	0	1	5	5	4	4	4	2	2	4	4
1987	24	21-24	Male	Muslim	Married	Amhara	4	Urban	Oromyia	Metemma Yohannes	1	9	5	0	1	3	5	4	0	1	1	1	1	0	1	1	1	0	1	1	0	0	1	0	0	0	0	0	1	1	3	5	1	3	1	3	4	1	5
1988	25	25-29	Male	Muslim	Married	Oromo	2	Urban	Oromyia	Metemma Yohannes	1	9	2	0	1	3	4	5	1	1	1	1	1	0	1	0	0	1	0	1	0	0	1	0	0	0	1	0	1	0	5	3	1	3	1	5	3	1	5
1989	25	25-29	Female	Muslim	Married	Oromo	1	Rural	Oromyia	Metemma Yohannes	2	9	2	0	1	3	5	5	0	1	1	1	1	0	1	1	0	1	0	1	1	1	1	1	1	1	1	1	1	1	5	1	3	3	3	5	1	1	5
1990	31	30-50	Male	Orthodox	Married	Amhara	5	Urban	Addis Ababa	Galafi	3	8	6	0	0	3	5	5	0	1	1	1	1	1	1	1	1	0	1	1	1	1	1	0	0	0	0	0	0	0	3	5	1	1	3	3	4	1	5
1991	35	30-50	Male	Muslim	Married	Oromo	3	Urban	Oromyia	Metemma Yohannes	2	3	2	0	1	3	2	3	1	0	0	1	0	0	1	1	1	1	1	1	1	1	1	0	0	0	0	0	0	0	2	1	4	2	4	4	4	4	2
1992	25	25-29	Male	Muslim	Never married	Oromo	5	Rural	Oromyia	Metemma Yohannes	2	9	2	0	0	3	5	5	0	1	1	1	1	0	1	1	1	0	1	1	1	1	1	1	1	1	1	0	1	1	5	1	3	3	3	5	1	1	5
1993	23	21-24	Male	Orthodox	Never married	Amhara	3	Urban	Amhara	Metemma Yohannes	1	2	2	0	0	3	5	5	1	1	1	1	1	0	1	1	1	1	0	1	1	0	1	0	0	0	0	0	0	0	5	5	5	5	3	1	1	1	5
1994	27	25-29	Male	Muslim	Never married	Others	2	Urban	Oromyia	Others	3	1	2	0	1	2	2	5	0	1	0	0	0	0	1	1	1	0	0	1	1	1	1	0	0	1	0	0	0	1	4	2	4	4	3	5	2	2	4
1995	25	25-29	Female	Orthodox	Never married	Ethnics in SNNP	3	Rural	SNNP	Metemma Yohannes	3	1	4	0	0	2	3	5	1	1	0	0	0	0	0	0	0	1	0	1	1	1	1	0	0	0	0	0	1	0	2	2	2	2	2	4	4	2	4
1996	26	25-29	Male	Orthodox	Separated/widowed	Amhara	5	Urban	Amhara	Metemma Yohannes	1	1	2	0	1	2	2	3	1	1	1	1	1	1	0	1	1	0	1	1	1	1	1	1	1	0	0	1	0	0	4	4	2	2	4	3	4	4	4
1997	35	30-50	Male	Muslim	Married	Amhara	5	Rural	Oromyia	Galafi	3	7	2	0	0	2	2	4	0	1	1	0	0	0	0	1	1	0	0	1	1	1	1	0	0	0	0	0	0	0	4	3	4	4	2	3	2	4	2
1998	25	25-29	Female	Muslim	Married	Oromo	3	Rural	Oromyia	Others	1	3	2	0	0	2	2	3	1	1	1	0	1	0	0	1	1	1	1	1	1	1	1	1	1	1	0	0	1	0	3	3	2	2	2	3	2	2	2
1999	28	25-29	Male	Muslim	Never married	Oromo	3	Rural	Oromyia	Metemma Yohannes	1	3	2	0	1	2	4	3	1	1	1	1	1	1	0	1	1	0	1	0	0	0	0	1	1	1	1	1	0	0	4	4	2	2	4	3	5	4	2
2000	23	21-24	Female	Muslim	Never married	Ethnics in SNNP	2	Rural	SNNP	Moyale	2	1	2	0	1	2	2	3	0	1	1	0	1	0	1	1	0	1	0	0	0	0	0	0	1	0	1	1	0	0	4	4	2	2	2	2	2	2	2
2001	26	25-29	Female	Muslim	Never married	Oromo	3	Urban	SNNP	Metemma Yohannes	1	2	2	0	0	2	2	3	0	1	1	1	1	1	0	1	1	1	1	0	1	1	1	0	1	0	0	0	0	0	4	5	2	2	4	3	2	4	4
2002	25	25-29	Male	Protestant	Never married	Ethnics in SNNP	3	Urban	SNNP	Moyale	1	2	2	0	1	3	4	4	0	1	0	0	1	0	0	1	0	1	0	1	1	1	1	0	0	0	0	0	0	0	1	1	1	1	1	5	5	1	5
2003	24	21-24	Male	Muslim	Married	Ethnics in SNNP	5	Urban	SNNP	Metemma Yohannes	1	8	5	0	0	3	5	5	0	1	1	1	1	1	1	1	1	1	1	0	0	0	0	1	1	0	1	0	1	1	5	5	5	1	5	1	1	1	5
2004	27	25-29	Female	Orthodox	Never married	Amhara	4	Rural	Amhara	Others	1	8	2	0	1	3	5	5	1	1	1	1	1	0	0	0	0	1	0	0	0	0	0	0	0	0	0	0	1	0	5	5	5	5	5	3	1	1	5
2005	25	25-29	Male	Muslim	Married	Ethnics in SNNP	2	Urban	SNNP	Metemma Yohannes	3	7	2	0	1	3	5	3	0	1	1	1	1	1	1	1	1	0	0	1	1	1	1	0	0	0	0	0	0	0	5	5	4	2	3	3	2	4	2
2006	33	30-50	Female	Muslim	Married	Oromo	1	Rural	Oromyia	Moyale	3	6	2	0	0	1	1	4	1	1	1	0	0	0	1	1	1	1	0	0	0	0	0	0	0	0	0	0	0	0	5	5	4	2	3	3	4	2	4
2007	22	21-24	Male	Muslim	Married	Oromo	3	Rural	Oromyia	Metemma Yohannes	1	6	2	0	0	4	5	5	1	1	1	0	0	0	0	0	1	1	1	0	0	0	0	0	0	0	0	0	0	0	3	5	4	2	2	3	4	2	4
2008	26	25-29	Male	Muslim	Never married	Amhara	5	Urban	Oromyia	Galafi	1	7	2	0	1	4	5	5	0	1	1	1	1	1	1	1	1	1	1	1	1	1	1	0	0	0	0	0	0	0	4	5	4	4	3	4	4	2	3
2009	27	25-29	Male	Orthodox	Married	Ethnics in SNNP	2	Rural	SNNP	Metemma Yohannes	2	1	2	0	0	3	2	3	0	1	1	1	1	1	0	1	1	1	0	0	0	0	0	1	1	0	1	1	1	1	4	5	4	2	2	2	4	4	2
2010	25	25-29	Female	Protestant	Never married	Amhara	2	Rural	Oromyia	Metemma Yohannes	2	1	5	0	1	3	2	3	1	1	1	1	1	1	1	0	0	0	1	0	0	0	0	1	0	1	1	1	1	1	4	4	4	4	4	4	2	4	2
2011	35	30-50	Female	Protestant	Married	Amhara	2	Urban	Addis Ababa	Metemma Yohannes	1	3	7	0	1	2	2	4	0	1	1	1	1	1	1	1	1	0	1	0	0	0	0	1	1	0	1	1	1	0	1	5	4	2	4	2	4	4	2
2012	22	21-24	Male	Muslim	Never married	Oromo	4	Rural	Oromyia	Galafi	1	1	2	0	0	3	2	3	0	1	1	1	1	1	0	1	1	1	0	1	1	1	1	0	1	1	1	1	1	1	1	5	2	2	4	4	2	2	2
2013	26	25-29	Male	Orthodox	Never married	Ethnics in SNNP	3	Rural	SNNP	Metemma Yohannes	1	7	2	0	1	2	5	2	1	0	0	0	0	0	0	0	0	1	0	1	1	1	1	1	1	1	1	1	1	1	4	4	3	4	2	5	4	2	4
2014	27	25-29	Female	Orthodox	Never married	Amhara	4	Urban	Amhara	Metemma Yohannes	1	1	2	0	0	3	2	3	0	1	1	1	0	0	0	1	1	1	1	0	0	0	0	1	1	1	1	0	1	0	4	4	2	2	4	2	2	4	4
2015	24	21-24	Male	Protestant	Never married	Ethnics in SNNP	2	Rural	SNNP	Metemma Yohannes	1	2	2	0	1	3	3	4	0	1	0	0	0	0	0	0	1	1	0	1	1	1	1	0	1	0	0	0	0	0	5	3	1	1	3	5	1	1	5
2016	27	25-29	Male	Protestant	Never married	Ethnics in SNNP	2	Rural	SNNP	Metemma Yohannes	3	7	2	0	0	3	4	4	1	1	0	0	1	0	1	1	0	1	0	1	1	1	1	0	0	0	0	0	0	0	1	1	1	1	1	5	2	2	5
2017	24	21-24	Male	Orthodox	Never married	Amhara	5	Rural	Amhara	Galafi	1	9	6	0	0	1	1	3	1	0	0	0	0	0	1	1	1	1	0	1	1	1	1	1	0	1	0	0	1	1	2	5	5	2	4	3	4	2	3
2018	24	21-24	Male	Muslim	Married	Oromo	2	Rural	Oromyia	Moyale	3	1	2	0	1	1	1	3	1	1	0	0	0	0	1	1	1	1	0	1	1	1	1	1	1	1	1	1	1	1	4	3	3	4	3	3	4	2	4
2019	24	21-24	Male	Muslim	Never married	Oromo	4	Urban	SNNP	Metemma Yohannes	1	7	2	0	0	1	1	2	1	1	1	1	1	1	1	1	1	1	0	1	1	1	1	0	0	1	0	0	0	1	4	5	5	3	3	3	4	2	4
2020	23	21-24	Male	Muslim	Never married	Amhara	4	Urban	Addis Ababa	Metemma Yohannes	1	7	5	0	1	2	2	3	1	1	1	1	1	1	1	1	1	0	1	0	1	1	1	1	1	1	1	1	1	1	4	4	1	2	1	2	4	4	2
2021	20	18-20	Male	Orthodox	Never married	Amhara	5	Rural	SNNP	Moyale	1	1	2	0	1	3	2	3	1	1	1	1	0	0	0	1	1	1	0	0	0	0	0	0	1	0	1	1	1	0	4	5	2	2	4	2	4	4	5
2022	25	25-29	Male	Muslim	Married	Oromo	4	Urban	Oromyia	Moyale	1	1	5	0	0	3	2	3	0	1	1	1	1	1	0	0	0	0	0	1	1	1	1	1	0	0	0	0	0	0	4	4	2	2	4	3	4	4	2
2023	28	25-29	Male	Muslim	Never married	Oromo	2	Rural	Oromyia	Galafi	1	6	2	0	1	3	1	4	0	1	1	0	0	0	0	1	1	1	0	0	0	0	0	1	1	1	1	0	1	1	5	4	1	2	2	2	2	3	3
2024	24	21-24	Male	Muslim	Never married	Oromo	2	Rural	Oromyia	Metemma Yohannes	1	1	2	0	1	2	2	3	1	1	1	0	0	0	0	1	1	1	0	0	0	0	0	1	1	1	1	1	1	1	4	4	2	2	4	2	4	4	5
2025	34	30-50	Male	Muslim	Married	Amhara	2	Rural	Oromyia	Metemma Yohannes	1	6	2	0	0	2	2	3	1	1	1	0	0	1	0	1	1	1	0	0	0	0	0	0	1	1	1	1	1	0	1	5	4	2	4	2	2	1	3
2026	29	25-29	Male	Muslim	Married	Amhara	2	Rural	Amhara	Metemma Yohannes	1	3	1	0	1	3	5	5	1	1	1	1	1	0	1	1	0	1	0	1	1	1	1	0	0	0	0	0	0	0	1	3	1	1	1	5	1	1	5
2027	25	25-29	Male	Muslim	Married	Oromo	5	Rural	Oromyia	Galafi	3	3	2	0	0	2	5	5	0	0	1	0	0	0	1	0	0	1	0	1	1	1	1	0	0	0	0	1	0	0	4	5	2	4	3	3	4	2	3
2028	21	21-24	Male	Orthodox	Married	Oromo	1	Rural	Oromyia	Moyale	1	1	2	0	0	1	2	3	1	0	0	0	0	0	0	0	0	1	0	1	1	1	1	1	1	1	1	1	1	1	4	5	2	4	3	3	4	2	3
2029	27	25-29	Female	Muslim	Married	Oromo	3	Rural	Oromyia	Metemma Yohannes	1	7	2	0	1	1	1	5	1	1	0	1	1	0	1	1	1	1	0	1	1	1	1	0	0	0	0	1	0	0	4	5	3	4	2	4	4	5	2
2030	22	21-24	Male	Orthodox	Never married	Amhara	4	Rural	Amhara	Metemma Yohannes	3	2	2	0	0	1	1	3	1	1	1	0	0	0	0	1	1	1	0	0	0	0	0	1	1	1	1	1	0	1	4	4	4	2	2	3	4	4	2
2031	18	18-20	Male	Muslim	Never married	Oromo	2	Rural	Oromyia	Metemma Yohannes	1	1	2	0	1	2	5	4	1	1	0	0	0	0	1	0	0	1	0	1	1	0	1	1	1	1	1	1	1	0	2	3	2	2	2	4	4	1	4
2032	22	21-24	Male	Muslim	Never married	Oromo	3	Urban	Oromyia	Moyale	2	2	5	0	0	2	2	3	1	1	1	1	1	0	0	1	1	1	1	0	0	0	0	1	1	1	1	1	1	1	4	3	4	2	2	2	4	4	2
2033	30	30-50	Male	Muslim	Married	Oromo	5	Urban	Oromyia	Galafi	1	8	4	0	1	4	5	5	1	1	1	1	1	0	1	0	1	1	0	1	1	1	1	0	0	0	0	0	1	0	1	1	1	1	1	5	1	1	5
2034	26	25-29	Male	Muslim	Married	Amhara	1	Urban	Oromyia	Metemma Yohannes	1	3	8	0	0	4	5	5	1	1	1	1	1	0	1	0	1	0	1	1	1	1	1	0	0	0	0	0	1	0	5	3	1	1	1	3	1	1	5
2035	20	18-20	Male	Muslim	Never married	Oromo	4	Urban	Oromyia	Metemma Yohannes	1	2	5	0	0	3	2	3	0	1	1	1	0	0	1	1	0	1	0	1	1	1	1	1	0	0	1	0	0	0	5	5	1	5	3	1	5	1	5
2036	20	18-20	Female	Muslim	Never married	Amhara	2	Urban	Addis Ababa	Galafi	1	2	4	0	1	3	4	5	0	1	1	1	1	1	1	0	1	0	1	0	0	0	0	1	1	1	1	1	1	1	5	5	5	5	1	1	1	1	5
2037	30	30-50	Male	Muslim	Married	Oromo	5	Rural	Oromyia	Metemma Yohannes	1	6	2	0	1	2	2	3	0	1	1	0	1	0	0	1	1	1	0	0	0	0	0	1	1	1	1	1	1	0	4	4	4	2	2	2	2	2	2
2038	22	21-24	Male	Protestant	Never married	Ethnics in SNNP	5	Urban	SNNP	Galafi	1	3	5	0	1	4	3	3	0	1	1	1	1	0	1	1	1	1	0	1	1	1	1	1	0	0	0	0	0	0	1	1	1	3	1	5	3	3	5
2039	40	30-50	Male	Muslim	Married	Oromo	2	Rural	Oromyia	Metemma Yohannes	4	6	2	0	0	2	3	3	1	1	0	0	1	0	0	1	1	1	0	1	1	1	1	1	1	1	1	1	1	1	5	3	1	5	1	5	1	1	5
2040	25	25-29	Male	Orthodox	Never married	Amhara	4	Urban	Amhara	Metemma Yohannes	2	4	3	0	1	2	2	3	0	1	1	1	1	1	1	1	1	0	1	0	0	0	0	1	1	1	1	1	1	1	4	3	4	2	3	5	2	1	2
2041	25	25-29	Male	Muslim	Never married	Amhara	3	Rural	Amhara	Galafi	1	4	2	0	0	2	2	2	1	0	1	0	0	0	0	1	1	1	0	0	0	0	0	1	1	1	1	1	1	1	1	3	5	4	4	2	2	2	2
2042	22	21-24	Male	Muslim	Married	Amhara	5	Urban	Amhara	Moyale	4	4	1	0	1	1	1	3	1	1	1	1	1	0	1	1	1	0	0	1	1	1	1	0	0	0	0	0	0	0	4	4	4	4	4	5	2	2	2
2043	29	25-29	Male	Muslim	Married	Ethnics in SNNP	1	Urban	SNNP	Metemma Yohannes	1	1	2	0	1	2	5	3	1	1	0	0	0	0	0	0	0	1	0	0	0	0	0	1	1	1	1	1	1	1	1	2	3	3	2	2	2	2	5
2044	25	25-29	Female	Muslim	Married	Ethnics in SNNP	5	Rural	Oromyia	Metemma Yohannes	1	7	2	0	0	2	2	2	1	1	0	1	1	0	1	1	1	0	0	1	1	1	1	0	0	0	0	0	0	0	3	5	4	2	2	5	5	1	4
2045	20	18-20	Male	Muslim	Never married	Oromo	2	Rural	Oromyia	Metemma Yohannes	3	2	2	0	1	2	4	4	0	1	1	0	1	0	1	1	1	0	1	1	1	0	1	1	1	1	1	1	1	1	4	5	4	2	4	4	2	4	2
2046	26	25-29	Male	Muslim	Never married	Oromo	4	Urban	Oromyia	Metemma Yohannes	1	2	2	0	0	2	2	3	0	1	1	1	1	1	0	1	1	0	1	0	0	0	0	1	1	1	1	1	1	1	5	5	3	2	4	2	4	4	2
[truncated: 7 more columns]
